# Supplementary material for: Groundwater discharge as a driver of methane emissions from Arctic lakes
Source: Nat Commun. 2022 Jun 27;13:3667. doi: 10.1038/s41467-022-31219-1 (PMC9237097; doi:10.1038/s41467-022-31219-1)
Supplement: Supplementary file 4 — Supplementary Data 1 [file 41467_2022_31219_MOESM4_ESM.xlsx]

## Sheet: CH4_fluxes
Study	Country	Site	Permafrost Region	Saompling	Sampling	Process	CH4 flux	DOI
				Year	Month		(mg m-2 d-1)
Bartlett et al. 1992	USA	Large lakes	C	1988	July-August	Diffusion	3.8	https://doi.org/10.1029/91JD00610
Bartlett et al. 1992	USA	Small lakes	C	1988	July-August	Diffusion	77	https://doi.org/10.1029/91JD00610
Bartlett et al. 1992	USA	CHAOS	C	1988	July-August	Diffusion	2	https://doi.org/10.1029/91JD00610
Bartlett et al. 1992	USA	Pingo pond	C	1988	July-August	Diffusion	14.7	https://doi.org/10.1029/91JD00610
Bartlett et al. 1992	USA	Small lakes	C	1988	July-August	Ebullition	112	https://doi.org/10.1029/91JD00610
Bastviken et al. 2004	Sweden	Bisen	N	2000	July	Diffusion	0.7	https://doi.org/10.1029/2004GB002238
Bastviken et al. 2004	Sweden	Fiolen	N	2000	July	Diffusion	0.6	https://doi.org/10.1029/2004GB002238
Bastviken et al. 2004	Sweden	Grunnen	N	2000	July	Diffusion	3.2	https://doi.org/10.1029/2004GB002238
Bastviken et al. 2004	Sweden	Gyslättasjön	N	2000	July	Diffusion	2.7	https://doi.org/10.1029/2004GB002238
Bastviken et al. 2004	Sweden	L. Sångaren	N	2000	July	Diffusion	1.1	https://doi.org/10.1029/2004GB002238
Bastviken et al. 2004	Sweden	Ljustjärn	N	2000	July	Diffusion	3	https://doi.org/10.1029/2004GB002238
Bastviken et al. 2004	Sweden	Skärhultssjön	N	2000	July	Diffusion	1.2	https://doi.org/10.1029/2004GB002238
Bastviken et al. 2004	Sweden	Klintsjön	N	2000	July	Diffusion	2.2	https://doi.org/10.1029/2004GB002238
Bastviken et al. 2004	Sweden	Gransjön	N	2000	July	Diffusion	3.4	https://doi.org/10.1029/2004GB002238
Bastviken et al. 2004	Sweden	Lövtjärn	N	2000	July	Diffusion	3.8	https://doi.org/10.1029/2004GB002238
Bastviken et al. 2004	Sweden	Rågåstjärn	N	2000	July	Diffusion	6.9	https://doi.org/10.1029/2004GB002238
Bastviken et al. 2004	Sweden	Skottjärn	N	2000	July	Diffusion	11.4	https://doi.org/10.1029/2004GB002238
Bastviken et al. 2004	Sweden	Svarttjärn	N	2000	July	Diffusion	11.8	https://doi.org/10.1029/2004GB002238
Bouchard et al. 2015	Canada	BYL 66	C	2013/2014	July	Diffusion	1.44	https://doi.org/10.5194/bg-12-7279-2015
Bouchard et al. 2015	Canada	BYL80	C	2013/2014	July	Diffusion	8.48	https://doi.org/10.5194/bg-12-7279-2015
Bouchard et al. 2015	Canada	BYL 66	C	2013/2014	July	Ebullition	2.4	https://doi.org/10.5194/bg-12-7279-2015
Bouchard et al. 2015	Canada	BYL80	C	2013/2014	July	Ebullition	15.84	https://doi.org/10.5194/bg-12-7279-2015
Bretz&Whalen 2014	USA	GTH 99	C	2010		Sed. Production	233.6	https://doi.org/10.5268/IW-4.1.637
Bretz&Whalen 2014	USA	GTH 112	C	2010		Sed. Production	348.8	https://doi.org/10.5268/IW-4.1.637
Bretz&Whalen 2014	USA	GTH 114	C	2010		Sed. Production	77.44	https://doi.org/10.5268/IW-4.1.637
Bretz&Whalen 2014	USA	GTH 100	C	2010		Sed. Production	13.6	https://doi.org/10.5268/IW-4.1.637
Bretz&Whalen 2014	USA	NE14	C	2010		Sed. Production	71.04	https://doi.org/10.5268/IW-4.1.637
Bretz&Whalen 2014	USA	Toolik	C	2011		Sed. Production	108	https://doi.org/10.5268/IW-4.1.637
Bretz&Whalen 2014	USA	GTH 99	C	2010		Oxidation	4.224	https://doi.org/10.5268/IW-4.1.637
Bretz&Whalen 2014	USA	GTH 112	C	2010		Oxidation	3.936	https://doi.org/10.5268/IW-4.1.637
Bretz&Whalen 2014	USA	GTH 114	C	2010		Oxidation	5.392	https://doi.org/10.5268/IW-4.1.637
Bretz&Whalen 2014	USA	GTH 100	C	2010		Oxidation	4.176	https://doi.org/10.5268/IW-4.1.637
Bretz&Whalen 2014	USA	NE14	C	2010		Oxidation	7.872	https://doi.org/10.5268/IW-4.1.637
Bretz&Whalen 2014	USA	Toolik	C	2011		Oxidation	8.576	https://doi.org/10.5268/IW-4.1.637
Bubier et al. 1993	Canada	Site 16	N	1991	May-August	Diffusion	919	https://doi.org/10.2307/1939577
Bubier et al. 1993	Canada	Site 17	N	1991	May-August	Diffusion	136	https://doi.org/10.2307/1939577
Bubier et al. 1993	Canada	Site 18	N	1991	May-August	Diffusion	365	https://doi.org/10.2307/1939577
Bubier et al. 1993	Canada	Site 19	N	1991	May-August	Diffusion	147	https://doi.org/10.2307/1939577
Burke et al. 2019	Sweden	A	S	2014-2015	June-September	Ebullition	0	https://doi.org/10.1029/2018JG004786
Burke et al. 2019	Sweden	B	S	2013-2015	June-September	Ebullition	0	https://doi.org/10.1029/2018JG004786
Burke et al. 2019	Sweden	C	S	2012-2015	June-September	Ebullition	4.5	https://doi.org/10.1029/2018JG004786
Burke et al. 2019	Sweden	D	S	2013-2015	June-September	Ebullition	3.6	https://doi.org/10.1029/2018JG004786
Burke et al. 2019	Sweden	E	S	2013-2015	June-September	Ebullition	53.4	https://doi.org/10.1029/2018JG004786
Burke et al. 2019	Sweden	F	S	2013-2015	June-September	Ebullition	40.9	https://doi.org/10.1029/2018JG004786
Burke et al. 2019	Sweden	G	S	2014-2015	June-September	Ebullition	22.5	https://doi.org/10.1029/2018JG004786
Burke et al. 2019	Sweden	H	S	2012-2015	June-September	Ebullition	21.6	https://doi.org/10.1029/2018JG004786
Cunada et al. 2021	USA	L129	C	2015		Oxidation	3.5872	https://doi.org/10.1007/s10533-021-00853-0
Cunada et al. 2021	USA	L80	C	2015		Oxidation	0.482179	https://doi.org/10.1007/s10533-021-00853-0
Cunada et al. 2021	USA	L87	C	2015		Oxidation	7.15918	https://doi.org/10.1007/s10533-021-00853-0
Cunada et al. 2021	USA	L280	C	2015		Oxidation	50.1586	https://doi.org/10.1007/s10533-021-00853-0
Cunada et al. 2021	USA	L56	C	2015		Oxidation	22.5315	https://doi.org/10.1007/s10533-021-00853-0
Cunada et al. 2021	USA	L520	C	2015		Oxidation	23.5929	https://doi.org/10.1007/s10533-021-00853-0
Dabrowski et al. 2020	USA	Landing Lake	C	2018-2018	June - July	Groundwater	40	https://doi.org/10.1007/s10533-020-00647-w
Dean et al. 2020	Russia	Thermokarst Lake	C	2016	July-August	Diffusion	27.1111	https://doi.org/10.1038/s41467-020-15511-6
Dean et al. 2020	Russia	Lake L06:L09	C	2016	July-August	Diffusion	20.6667	https://doi.org/10.1038/s41467-020-15511-6
Dean et al. 2020	Russia	Lake L10:L12	C	2016	July-August	Diffusion	16	https://doi.org/10.1038/s41467-020-15511-6
Dean et al. 2020	Russia	P01	C	2016	July-August	Diffusion	9.33333	https://doi.org/10.1038/s41467-020-15511-6
Dean et al. 2020	Russia	P02	C	2016	July-August	Diffusion	4	https://doi.org/10.1038/s41467-020-15511-6
Dean et al. 2020	Russia	P03	C	2016	July-August	Diffusion	4	https://doi.org/10.1038/s41467-020-15511-6
Dean et al. 2020	Russia	P05	C	2016	July-August	Diffusion	16.4444	https://doi.org/10.1038/s41467-020-15511-6
Dean et al. 2020	Russia	P06	C	2016	July-August	Diffusion	136.444	https://doi.org/10.1038/s41467-020-15511-6
Dean et al. 2020	Russia	P07	C	2016	July-August	Diffusion	11.5556	https://doi.org/10.1038/s41467-020-15511-6
Dean et al. 2020	Russia	P08	C	2016	July-August	Diffusion	8.88889	https://doi.org/10.1038/s41467-020-15511-6
Dean et al. 2020	Russia	P09	C	2016	July-August	Diffusion	10.6667	https://doi.org/10.1038/s41467-020-15511-6
Dean et al. 2020	Russia	P10	C	2016	July-August	Diffusion	54.6667	https://doi.org/10.1038/s41467-020-15511-6
Dean et al. 2020	Russia	P11	C	2016	July-August	Diffusion	22.6667	https://doi.org/10.1038/s41467-020-15511-6
Dean et al. 2020	Russia	P12	C	2016	July-August	Diffusion	23.5556	https://doi.org/10.1038/s41467-020-15511-6
DelSontro et al. 2016	Canada	"Ponds"	N	2011	June-October	Diffusion	67.2	https://doi.org/10.1002/lno.10335
DelSontro et al. 2016	Canada	"Ponds"	N	2011	June-October	Ebullition	72.27	https://doi.org/10.1002/lno.10335
Denfeld et al. 2018	Sweden	Lake Stortjarn	N	-	April/May	Diffusion	-	https://doi.org/10.1002/lol2.10079
Desyatkin et al. 2009	Russia	Alas	C	2007	June	Diffusion	118.7	https://doi.org/10.1111/j.1747-0765.2009.00389.x
Desyatkin et al. 2009	Russia	Dyede	C	2007	June-August	Diffusion	139.6	https://doi.org/10.1111/j.1747-0765.2009.00389.x
Desyatkin et al. 2009	Russia	Tuumpu	C	2007	June	Diffusion	37.8	https://doi.org/10.1111/j.1747-0765.2009.00389.x
Dove et al. 1999	Canada	Beaver Pond	S	1994	May-September	Diffusion	139.2	https://doi.org/10.1080/11956860.1999.11682548
Dove et al. 1999	Canada	Beaver Pond	S	1994	May-September	Ebullition	83.8	https://doi.org/10.1080/11956860.1999.11682548
Elder et al. 2018	USA	Aeolian Sand	C	2014	August	Diffusion	2.67	https://doi.org/10.1038/s41558-017-0066-9
Elder et al. 2018	USA	Coastal Plain	C	2014	August	Diffusion	6.58	https://doi.org/10.1038/s41558-017-0066-9
Elder et al. 2018	USA	Glaciomarine	C	2014	August	Diffusion	9.17	https://doi.org/10.1038/s41558-017-0066-9
Elder et al. 2018	USA	Aeolian Silt	C	2014	August	Diffusion	6.25	https://doi.org/10.1038/s41558-017-0066-9
Emmerton et al. 2016	Canada	Evaporate	C	2005-2012	June-August	Diffusion	0.38	https://doi.org/10.5194/bg-13-5849-2016
Emmerton et al. 2016	Canada	Melftwater	C	2005-2012	June-August	Diffusion	1.15	https://doi.org/10.5194/bg-13-5849-2016
Emmerton et al. 2016	Canada	Shoreline	C	2005-2012	June-August	Diffusion	9.98	https://doi.org/10.5194/bg-13-5849-2016
Engram et al. 2020	USA	ViewLake Gravel Pit	C	2014	December	Ebullition	0.25	https://doi.org/10.1038/s41558-020-0762-8
Engram et al. 2020	USA	BonnieLakeGravelPit	C	2014	January	Ebullition	0	https://doi.org/10.1038/s41558-020-0762-8
Engram et al. 2020	USA	L3_E	C	2009	February	Ebullition	0.14	https://doi.org/10.1038/s41558-020-0762-8
Engram et al. 2020	USA	L4_E	C	2009	March	Ebullition	0	https://doi.org/10.1038/s41558-020-0762-8
Engram et al. 2020	USA	L5_E	C	2009	April	Ebullition	0	https://doi.org/10.1038/s41558-020-0762-8
Engram et al. 2020	USA	L6_E	C	2009	May	Ebullition	0	https://doi.org/10.1038/s41558-020-0762-8
Engram et al. 2020	USA	NewLake	C	2009	June	Ebullition	0	https://doi.org/10.1038/s41558-020-0762-8
Engram et al. 2020	USA	CoffeeLake	C	2009	July	Ebullition	0	https://doi.org/10.1038/s41558-020-0762-8
Engram et al. 2020	USA	Ikroavik	C	2009, 2011	September	Ebullition	0.77	https://doi.org/10.1038/s41558-020-0762-8
Engram et al. 2020	USA	GullLake	C	2011	October	Ebullition	28.2	https://doi.org/10.1038/s41558-020-0762-8
Engram et al. 2020	USA	Pipeline	C	2009	November	Ebullition	7.18	https://doi.org/10.1038/s41558-020-0762-8
Engram et al. 2020	USA	Sukok	C	2009	December	Ebullition	0	https://doi.org/10.1038/s41558-020-0762-8
Engram et al. 2020	USA	NE14	C	2004	January	Ebullition	2.62	https://doi.org/10.1038/s41558-020-0762-8
Engram et al. 2020	USA	Toolik	C	2004, 2007, 2010	August	Ebullition	1.65	https://doi.org/10.1038/s41558-020-0762-8
Engram et al. 2020	USA	Lake Qalluuraq	C	2009	August	Ebullition	0.24	https://doi.org/10.1038/s41558-020-0762-8
Engram et al. 2020	USA	Claudi-outer	C	2008	September	Ebullition	86.62	https://doi.org/10.1038/s41558-020-0762-8
Engram et al. 2020	USA	Claudi-inner	C	2009	October	Ebullition	1.53	https://doi.org/10.1038/s41558-020-0762-8
Engram et al. 2020	USA	Rhonda	C	2008	November	Ebullition	77.8	https://doi.org/10.1038/s41558-020-0762-8
Engram et al. 2020	USA	Kim	C	2008	February	Ebullition	25.44	https://doi.org/10.1038/s41558-020-0762-8
Engram et al. 2020	USA	Owl	C	2008	April	Ebullition	1.67	https://doi.org/10.1038/s41558-020-0762-8
Engram et al. 2020	USA	Jaeger	C	2008	June	Ebullition	62.4	https://doi.org/10.1038/s41558-020-0762-8
Engram et al. 2020	USA	Star	C	2009	April	Ebullition	83.05	https://doi.org/10.1038/s41558-020-0762-8
Engram et al. 2020	USA	OGradyGravelPit	C	2014	November	Ebullition	0.94	https://doi.org/10.1038/s41558-020-0762-8
Engram et al. 2020	USA	Cakeater	C	2009, 2011	August	Ebullition	15.77	https://doi.org/10.1038/s41558-020-0762-8
Engram et al. 2020	USA	NE2_bigLake	C	2004, 2007, 2010	February	Ebullition	6.85	https://doi.org/10.1038/s41558-020-0762-8
Engram et al. 2020	USA	E6	C	2004, 2007, 2010(noData)	March	Ebullition	24.13	https://doi.org/10.1038/s41558-020-0762-8
Engram et al. 2020	USA	NE1	C	2004	April	Ebullition	0	https://doi.org/10.1038/s41558-020-0762-8
Engram et al. 2020	USA	E5	C	2004, 2007, 2010	May	Ebullition	1.9	https://doi.org/10.1038/s41558-020-0762-8
Engram et al. 2020	USA	N3	C	2004	June	Ebullition	23.18	https://doi.org/10.1038/s41558-020-0762-8
Engram et al. 2020	USA	N2	C	2004	July	Ebullition	4.77	https://doi.org/10.1038/s41558-020-0762-8
Engram et al. 2020	USA	E1	C	2004, 2010	September	Ebullition	13.27	https://doi.org/10.1038/s41558-020-0762-8
Engram et al. 2020	USA	Duece	C	2007, 2009	October	Ebullition	110.04	https://doi.org/10.1038/s41558-020-0762-8
Engram et al. 2020	USA	Ace	C	2007, 2010	November	Ebullition	111.04	https://doi.org/10.1038/s41558-020-0762-8
Engram et al. 2020	USA	Cranberry	C	2007, 2011	December	Ebullition	112.04	https://doi.org/10.1038/s41558-020-0762-8
Engram et al. 2020	USA	Goldstream	C	2007, 2012	January	Ebullition	113.04	https://doi.org/10.1038/s41558-020-0762-8
Engram et al. 2020	USA	Killarney	C	2007, 2013	February	Ebullition	114.04	https://doi.org/10.1038/s41558-020-0762-8
Engram et al. 2020	USA	Smith	C	2007, 2014	March	Ebullition	115.04	https://doi.org/10.1038/s41558-020-0762-8
Engram et al. 2020	USA	DougnutLake	C	2014	May	Ebullition	73.29	https://doi.org/10.1038/s41558-020-0762-8
Engram et al. 2020	USA	GooseLake	C	2014	June	Ebullition	50.91	https://doi.org/10.1038/s41558-020-0762-8
Engram et al. 2020	USA	OctopusNorth	C	2014	July	Ebullition	113.79	https://doi.org/10.1038/s41558-020-0762-8
Engram et al. 2020	USA	OctopusSouth	C	2014	August	Ebullition	266.78	https://doi.org/10.1038/s41558-020-0762-8
Engram et al. 2020	USA	LittleOctopus	C	2014	September	Ebullition	243.53	https://doi.org/10.1038/s41558-020-0762-8
Engram et al. 2020	USA	Flag	C	2015	October	Ebullition	2.35	https://doi.org/10.1038/s41558-020-0762-8
Engram et al. 2020	USA	CockerGap	C	2008	December	Ebullition	71.67	https://doi.org/10.1038/s41558-020-0762-8
Engram et al. 2020	USA	FoxDen	C	2008	January	Ebullition	77.73	https://doi.org/10.1038/s41558-020-0762-8
Engram et al. 2020	USA	Island_wesy	C	2008	March	Ebullition	0	https://doi.org/10.1038/s41558-020-0762-8
Engram et al. 2020	USA	Tea	C	2008	May	Ebullition	81.27	https://doi.org/10.1038/s41558-020-0762-8
Engram et al. 2020	USA	3Loon	C	2008	July	Ebullition	57.38	https://doi.org/10.1038/s41558-020-0762-8
Erkkila et al. 2018	Finland	Lake Kuivajarvi	N	2014	September	Diffusion	2.45	https://doi.org/10.5194/bg-15-429-2018
Fan et al. 1992	USA	ABLE	C	1998	July-August	Diffusion	44	https://doi.org/10.1029/91JD02531
Ford and Naiman 1988	Canada	Matamek River Pool	N	1984	May-October	Diffusion	1	https://doi.org/10.1139/z88-076
Ford and Naiman 1988	Canada	Muskrat River Pool	N	1984	May-October	Diffusion	0.4	https://doi.org/10.1139/z88-076
Ford and Naiman 1988	Canada	Beaver Creek Pond	N	1984	May-October	Diffusion	26.9	https://doi.org/10.1139/z88-076
Gal'chenko et al. 2001	Russia	Yaganto	C	1995	July-August	Diffusion	3.5	https://doi.org/10.1023/A:1010477413264
Gentzel et al. 2012	USA	GTH 112	C	2009	June	Sed. Production	7.316	https://doi.org/10.5268/IW-2.2.416
Golubyatnikov and Kazantsev 2013	Russia	Lake 1 Yasavei	C	2010	August	Diffusion	13	https://doi.org/10.1134/S000143381304004X
Golubyatnikov and Kazantsev 2013	Russia	Lake 2 Yasavei	C	2010	August	Diffusion	13.2	https://doi.org/10.1134/S000143381304004X
Golubyatnikov and Kazantsev 2013	Russia	Lake 3 Yasavei	C	2010	August	Diffusion	6.7	https://doi.org/10.1134/S000143381304004X
Golubyatnikov and Kazantsev 2013	Russia	Lake 4 Yasavei	C	2010	August	Diffusion	6.5	https://doi.org/10.1134/S000143381304004X
Golubyatnikov and Kazantsev 2013	Russia	Lake 5 Yasavei	C	2010	August	Diffusion	12.5	https://doi.org/10.1134/S000143381304004X
Golubyatnikov and Kazantsev 2013	Russia	Lake 1 Gyda	C	2010	August	Diffusion	12.7	https://doi.org/10.1134/S000143381304004X
Golubyatnikov and Kazantsev 2013	Russia	Lake 2 Gyda	C	2010	August	Diffusion	5.8	https://doi.org/10.1134/S000143381304004X
Golubyatnikov and Kazantsev 2013	Russia	Lake 3 Gyda	C	2010	August	Diffusion	8.9	https://doi.org/10.1134/S000143381304004X
Golubyatnikov and Kazantsev 2013	Russia	Lake 4 Gyda	C	2010	August	Diffusion	12	https://doi.org/10.1134/S000143381304004X
Golubyatnikov and Kazantsev 2013	Russia	Lake 5 Gyda	C	2010	August	Diffusion	7.9	https://doi.org/10.1134/S000143381304004X
Golubyatnikov and Kazantsev 2013	Russia	Lake 1 Tazovskii	C	2009	August	Diffusion	70.3	https://doi.org/10.1134/S000143381304004X
Golubyatnikov and Kazantsev 2013	Russia	Lake 2 Tazovskii	C	2009	August	Diffusion	59.3	https://doi.org/10.1134/S000143381304004X
Golubyatnikov and Kazantsev 2013	Russia	Lake 3 Tazovskii	C	2009	August	Diffusion	25.2	https://doi.org/10.1134/S000143381304004X
Golubyatnikov and Kazantsev 2013	Russia	Lake 4 Tazovskii	C	2009	August	Diffusion	18	https://doi.org/10.1134/S000143381304004X
Golubyatnikov and Kazantsev 2013	Russia	Lake 5 Tazovskii	C	2009	August	Diffusion	17.3	https://doi.org/10.1134/S000143381304004X
Golubyatnikov and Kazantsev 2013	Russia	Lake 6 Tazovskii	C	2009	August	Diffusion	19.4	https://doi.org/10.1134/S000143381304004X
Hamilton et al. 1994	Canada	Coastal Fen Ponds	S	1990	July-October	Diffusion	160	https://doi.org/10.1029/93JD03020
Hamilton et al. 1994	Canada	Interior Fen Ponds	S	1990	July-October	Diffusion	180	https://doi.org/10.1029/93JD03020
Hamilton et al. 1994	Canada	Kinosheo Bog Ponds	S	1990	July-October	Diffusion	110	https://doi.org/10.1029/93JD03020
Hershey et al. 2015	USA	S6	C	2006		Oxidation	16.032	https://doi.org/10.1002/lno.10023
Hershey et al. 2015	USA	GTH 99	C	2006		Oxidation		https://doi.org/10.1002/lno.10023
Hershey et al. 2015	USA	GTH 98	C	2006		Oxidation		https://doi.org/10.1002/lno.10023
Hershey et al. 2015	USA	GTH 112	C	2006		Oxidation	43.236	https://doi.org/10.1002/lno.10023
Hershey et al. 2015	USA	GTH 114	C	2006		Oxidation	33.872	https://doi.org/10.1002/lno.10023
Hershey et al. 2015	USA	GTH 156	C	2006		Oxidation		https://doi.org/10.1002/lno.10023
Hershey et al. 2015	USA	E1	C	2006		Oxidation	1.472	https://doi.org/10.1002/lno.10023
Hershey et al. 2015	USA	GTH 91	C	2006		Oxidation	1.152	https://doi.org/10.1002/lno.10023
Hershey et al. 2015	USA	GTH 34	C	2006		Oxidation		https://doi.org/10.1002/lno.10023
Hershey et al. 2015	USA	GTH 153	C	2006		Oxidation	17.52	https://doi.org/10.1002/lno.10023
Hershey et al. 2015	USA	N1	C	2006		Oxidation	8.496	https://doi.org/10.1002/lno.10023
Hershey et al. 2015	USA	NE12	C	2006		Oxidation		https://doi.org/10.1002/lno.10023
Hershey et al. 2015	USA	E5	C	2006		Oxidation	1.312	https://doi.org/10.1002/lno.10023
Hershey et al. 2015	USA	NE14	C	2006		Oxidation		https://doi.org/10.1002/lno.10023
Hershey et al. 2015	USA	I-minus	C	2006		Oxidation		https://doi.org/10.1002/lno.10023
Hershey et al. 2015	USA	Island	C	2006		Oxidation	1.6	https://doi.org/10.1002/lno.10023
Hershey et al. 2015	USA	Toolik	C	2006		Oxidation	1.296	https://doi.org/10.1002/lno.10023
Hershey et al. 2015	USA	S6	C	2007		Oxidation		https://doi.org/10.1002/lno.10023
Hershey et al. 2015	USA	GTH 99	C	2007		Oxidation	11.28	https://doi.org/10.1002/lno.10023
Hershey et al. 2015	USA	GTH 98	C	2007		Oxidation		https://doi.org/10.1002/lno.10023
Hershey et al. 2015	USA	GTH 112	C	2007		Oxidation	36.016	https://doi.org/10.1002/lno.10023
Hershey et al. 2015	USA	GTH 114	C	2007		Oxidation	11.216	https://doi.org/10.1002/lno.10023
Hershey et al. 2015	USA	GTH 156	C	2007		Oxidation		https://doi.org/10.1002/lno.10023
Hershey et al. 2015	USA	E1	C	2007		Oxidation	7.616	https://doi.org/10.1002/lno.10023
Hershey et al. 2015	USA	GTH 91	C	2007		Oxidation		https://doi.org/10.1002/lno.10023
Hershey et al. 2015	USA	GTH 34	C	2007		Oxidation		https://doi.org/10.1002/lno.10023
Hershey et al. 2015	USA	GTH 153	C	2007		Oxidation	2.544	https://doi.org/10.1002/lno.10023
Hershey et al. 2015	USA	N1	C	2007		Oxidation		https://doi.org/10.1002/lno.10023
Hershey et al. 2015	USA	NE12	C	2007		Oxidation	0.528	https://doi.org/10.1002/lno.10023
Hershey et al. 2015	USA	E5	C	2007		Oxidation		https://doi.org/10.1002/lno.10023
Hershey et al. 2015	USA	NE14	C	2007		Oxidation	-0.096	https://doi.org/10.1002/lno.10023
Hershey et al. 2015	USA	I-minus	C	2007		Oxidation		https://doi.org/10.1002/lno.10023
Hershey et al. 2015	USA	Island	C	2007		Oxidation		https://doi.org/10.1002/lno.10023
Hershey et al. 2015	USA	Toolik	C	2007		Oxidation		https://doi.org/10.1002/lno.10023
Hershey et al. 2015	USA	S6	C	2008		Oxidation		https://doi.org/10.1002/lno.10023
Hershey et al. 2015	USA	GTH 99	C	2008		Oxidation	8.64	https://doi.org/10.1002/lno.10023
Hershey et al. 2015	USA	GTH 98	C	2008		Oxidation		https://doi.org/10.1002/lno.10023
Hershey et al. 2015	USA	GTH 112	C	2008		Oxidation	18.4	https://doi.org/10.1002/lno.10023
Hershey et al. 2015	USA	GTH 114	C	2008		Oxidation	12.16	https://doi.org/10.1002/lno.10023
Hershey et al. 2015	USA	GTH 156	C	2008		Oxidation		https://doi.org/10.1002/lno.10023
Hershey et al. 2015	USA	E1	C	2008		Oxidation		https://doi.org/10.1002/lno.10023
Hershey et al. 2015	USA	GTH 91	C	2008		Oxidation		https://doi.org/10.1002/lno.10023
Hershey et al. 2015	USA	GTH 34	C	2008		Oxidation		https://doi.org/10.1002/lno.10023
Hershey et al. 2015	USA	GTH 153	C	2008		Oxidation		https://doi.org/10.1002/lno.10023
Hershey et al. 2015	USA	N1	C	2008		Oxidation		https://doi.org/10.1002/lno.10023
Hershey et al. 2015	USA	NE12	C	2008		Oxidation	0.96	https://doi.org/10.1002/lno.10023
Hershey et al. 2015	USA	E5	C	2008		Oxidation		https://doi.org/10.1002/lno.10023
Hershey et al. 2015	USA	NE14	C	2008		Oxidation		https://doi.org/10.1002/lno.10023
Hershey et al. 2015	USA	I-minus	C	2008		Oxidation		https://doi.org/10.1002/lno.10023
Hershey et al. 2015	USA	Island	C	2008		Oxidation		https://doi.org/10.1002/lno.10023
Hershey et al. 2015	USA	Toolik	C	2008		Oxidation		https://doi.org/10.1002/lno.10023
Hershey et al. 2015	USA	S6	C	2011		Oxidation		https://doi.org/10.1002/lno.10023
Hershey et al. 2015	USA	GTH 99	C	2011		Oxidation	0.221	https://doi.org/10.1002/lno.10023
Hershey et al. 2015	USA	GTH 98	C	2011		Oxidation	-0.128	https://doi.org/10.1002/lno.10023
Hershey et al. 2015	USA	GTH 112	C	2011		Oxidation	1.216	https://doi.org/10.1002/lno.10023
Hershey et al. 2015	USA	GTH 114	C	2011		Oxidation	41.44	https://doi.org/10.1002/lno.10023
Hershey et al. 2015	USA	GTH 156	C	2011		Oxidation	0.432	https://doi.org/10.1002/lno.10023
Hershey et al. 2015	USA	E1	C	2011		Oxidation		https://doi.org/10.1002/lno.10023
Hershey et al. 2015	USA	GTH 91	C	2011		Oxidation		https://doi.org/10.1002/lno.10023
Hershey et al. 2015	USA	GTH 34	C	2011		Oxidation	2.528	https://doi.org/10.1002/lno.10023
Hershey et al. 2015	USA	GTH 153	C	2011		Oxidation		https://doi.org/10.1002/lno.10023
Hershey et al. 2015	USA	N1	C	2011		Oxidation		https://doi.org/10.1002/lno.10023
Hershey et al. 2015	USA	NE12	C	2011		Oxidation		https://doi.org/10.1002/lno.10023
Hershey et al. 2015	USA	E5	C	2011		Oxidation		https://doi.org/10.1002/lno.10023
Hershey et al. 2015	USA	NE14	C	2011		Oxidation		https://doi.org/10.1002/lno.10023
Hershey et al. 2015	USA	I-minus	C	2011		Oxidation	0.448	https://doi.org/10.1002/lno.10023
Hershey et al. 2015	USA	Island	C	2011		Oxidation	0.352	https://doi.org/10.1002/lno.10023
Hershey et al. 2015	USA	Toolik	C	2011		Oxidation	2.88	https://doi.org/10.1002/lno.10023
Hershey et al. 2015	USA	S6	C	2006		Sed. Production	-1.712	https://doi.org/10.1002/lno.10023
Hershey et al. 2015	USA	GTH 99	C	2006		Sed. Production		https://doi.org/10.1002/lno.10023
Hershey et al. 2015	USA	GTH 98	C	2006		Sed. Production		https://doi.org/10.1002/lno.10023
Hershey et al. 2015	USA	GTH 112	C	2006		Sed. Production	48.864	https://doi.org/10.1002/lno.10023
Hershey et al. 2015	USA	GTH 114	C	2006		Sed. Production	16.304	https://doi.org/10.1002/lno.10023
Hershey et al. 2015	USA	GTH 156	C	2006		Sed. Production		https://doi.org/10.1002/lno.10023
Hershey et al. 2015	USA	E1	C	2006		Sed. Production	1.456	https://doi.org/10.1002/lno.10023
Hershey et al. 2015	USA	GTH 91	C	2006		Sed. Production	5.088	https://doi.org/10.1002/lno.10023
Hershey et al. 2015	USA	GTH 34	C	2006		Sed. Production		https://doi.org/10.1002/lno.10023
Hershey et al. 2015	USA	GTH 153	C	2006		Sed. Production	0.384	https://doi.org/10.1002/lno.10023
Hershey et al. 2015	USA	N1	C	2006		Sed. Production	0.944	https://doi.org/10.1002/lno.10023
Hershey et al. 2015	USA	NE12	C	2006		Sed. Production		https://doi.org/10.1002/lno.10023
Hershey et al. 2015	USA	E5	C	2006		Sed. Production	1.136	https://doi.org/10.1002/lno.10023
Hershey et al. 2015	USA	NE14	C	2006		Sed. Production		https://doi.org/10.1002/lno.10023
Hershey et al. 2015	USA	I-minus	C	2006		Sed. Production		https://doi.org/10.1002/lno.10023
Hershey et al. 2015	USA	Island	C	2006		Sed. Production	6.736	https://doi.org/10.1002/lno.10023
Hershey et al. 2015	USA	Toolik	C	2006		Sed. Production	-0.24	https://doi.org/10.1002/lno.10023
Hershey et al. 2015	USA	S6	C	2007		Sed. Production		https://doi.org/10.1002/lno.10023
Hershey et al. 2015	USA	GTH 99	C	2007		Sed. Production	5.344	https://doi.org/10.1002/lno.10023
Hershey et al. 2015	USA	GTH 98	C	2007		Sed. Production		https://doi.org/10.1002/lno.10023
Hershey et al. 2015	USA	GTH 112	C	2007		Sed. Production	4.768	https://doi.org/10.1002/lno.10023
Hershey et al. 2015	USA	GTH 114	C	2007		Sed. Production	13.568	https://doi.org/10.1002/lno.10023
Hershey et al. 2015	USA	GTH 156	C	2007		Sed. Production		https://doi.org/10.1002/lno.10023
Hershey et al. 2015	USA	E1	C	2007		Sed. Production	0.32	https://doi.org/10.1002/lno.10023
Hershey et al. 2015	USA	GTH 91	C	2007		Sed. Production		https://doi.org/10.1002/lno.10023
Hershey et al. 2015	USA	GTH 34	C	2007		Sed. Production		https://doi.org/10.1002/lno.10023
Hershey et al. 2015	USA	GTH 153	C	2007		Sed. Production	0.24	https://doi.org/10.1002/lno.10023
Hershey et al. 2015	USA	N1	C	2007		Sed. Production		https://doi.org/10.1002/lno.10023
Hershey et al. 2015	USA	NE12	C	2007		Sed. Production	-0.272	https://doi.org/10.1002/lno.10023
Hershey et al. 2015	USA	E5	C	2007		Sed. Production		https://doi.org/10.1002/lno.10023
Hershey et al. 2015	USA	NE14	C	2007		Sed. Production	2.144	https://doi.org/10.1002/lno.10023
Hershey et al. 2015	USA	I-minus	C	2007		Sed. Production		https://doi.org/10.1002/lno.10023
Hershey et al. 2015	USA	Island	C	2007		Sed. Production		https://doi.org/10.1002/lno.10023
Hershey et al. 2015	USA	Toolik	C	2007		Sed. Production		https://doi.org/10.1002/lno.10023
Hershey et al. 2015	USA	S6	C	2008		Sed. Production		https://doi.org/10.1002/lno.10023
Hershey et al. 2015	USA	GTH 99	C	2008		Sed. Production	18.24	https://doi.org/10.1002/lno.10023
Hershey et al. 2015	USA	GTH 98	C	2008		Sed. Production		https://doi.org/10.1002/lno.10023
Hershey et al. 2015	USA	GTH 112	C	2008		Sed. Production	39.52	https://doi.org/10.1002/lno.10023
Hershey et al. 2015	USA	GTH 114	C	2008		Sed. Production	19.68	https://doi.org/10.1002/lno.10023
Hershey et al. 2015	USA	GTH 156	C	2008		Sed. Production		https://doi.org/10.1002/lno.10023
Hershey et al. 2015	USA	E1	C	2008		Sed. Production		https://doi.org/10.1002/lno.10023
Hershey et al. 2015	USA	GTH 91	C	2008		Sed. Production		https://doi.org/10.1002/lno.10023
Hershey et al. 2015	USA	GTH 34	C	2008		Sed. Production		https://doi.org/10.1002/lno.10023
Hershey et al. 2015	USA	GTH 153	C	2008		Sed. Production		https://doi.org/10.1002/lno.10023
Hershey et al. 2015	USA	N1	C	2008		Sed. Production		https://doi.org/10.1002/lno.10023
Hershey et al. 2015	USA	NE12	C	2008		Sed. Production	0.256	https://doi.org/10.1002/lno.10023
Hershey et al. 2015	USA	E5	C	2008		Sed. Production		https://doi.org/10.1002/lno.10023
Hershey et al. 2015	USA	NE14	C	2008		Sed. Production		https://doi.org/10.1002/lno.10023
Hershey et al. 2015	USA	I-minus	C	2008		Sed. Production		https://doi.org/10.1002/lno.10023
Hershey et al. 2015	USA	Island	C	2008		Sed. Production		https://doi.org/10.1002/lno.10023
Hershey et al. 2015	USA	Toolik	C	2008		Sed. Production		https://doi.org/10.1002/lno.10023
Hershey et al. 2015	USA	S6	C	2011		Sed. Production		https://doi.org/10.1002/lno.10023
Hershey et al. 2015	USA	GTH 99	C	2011		Sed. Production	-0.448	https://doi.org/10.1002/lno.10023
Hershey et al. 2015	USA	GTH 98	C	2011		Sed. Production	3.808	https://doi.org/10.1002/lno.10023
Hershey et al. 2015	USA	GTH 112	C	2011		Sed. Production	0.24	https://doi.org/10.1002/lno.10023
Hershey et al. 2015	USA	GTH 114	C	2011		Sed. Production	19.2	https://doi.org/10.1002/lno.10023
Hershey et al. 2015	USA	GTH 156	C	2011		Sed. Production	0.048	https://doi.org/10.1002/lno.10023
Hershey et al. 2015	USA	E1	C	2011		Sed. Production		https://doi.org/10.1002/lno.10023
Hershey et al. 2015	USA	GTH 91	C	2011		Sed. Production		https://doi.org/10.1002/lno.10023
Hershey et al. 2015	USA	GTH 34	C	2011		Sed. Production	0.272	https://doi.org/10.1002/lno.10023
Hershey et al. 2015	USA	GTH 153	C	2011		Sed. Production		https://doi.org/10.1002/lno.10023
Hershey et al. 2015	USA	N1	C	2011		Sed. Production		https://doi.org/10.1002/lno.10023
Hershey et al. 2015	USA	NE12	C	2011		Sed. Production		https://doi.org/10.1002/lno.10023
Hershey et al. 2015	USA	E5	C	2011		Sed. Production		https://doi.org/10.1002/lno.10023
Hershey et al. 2015	USA	NE14	C	2011		Sed. Production		https://doi.org/10.1002/lno.10023
Hershey et al. 2015	USA	I-minus	C	2011		Sed. Production	-0.176	https://doi.org/10.1002/lno.10023
Hershey et al. 2015	USA	Island	C	2011		Sed. Production	-0.128	https://doi.org/10.1002/lno.10023
Hershey et al. 2015	USA	Toolik	C	2011		Sed. Production	-0.016	https://doi.org/10.1002/lno.10023
Huttunen et al. 2001	Finland	Postilampi	N	1996	July-October	Diffusion	-	https://doi.org/10.1016/S0048-9697(00)00749-X
Huttunen et al. 2001	Finland	Postilampi	N	1996	July-October	Ebullition	41	https://doi.org/10.1016/S0048-9697(00)00749-X
Huttunen et al. 2002	Finland	Kotsamolampi	N	1995	June-August	Diffusion	3.46	https://doi.org/10.1023/A:1019606410655
Huttunen et al. 2002	Finland	Jänkäläisenlampi	N	1994	May-September	Diffusion	18.05	https://doi.org/10.1023/A:1019606410655
Huttunen et al. 2003	Finland	Postilampi	N	1997-1999	May	Diffusion	-	https://doi.org/10.1016/S0045-6535(03)00243-1
Huttunen et al. 2003	Finland	Postilampi	N	1996-1998	June-August	Diffusion	57.2973	https://doi.org/10.1016/S0045-6535(03)00243-1
Huttunen et al. 2003	Finland	Postilampi	N	1997-1999	May	Ebullition	20	https://doi.org/10.1016/S0045-6535(03)00243-1
Huttunen et al. 2004	Finland	Keiha?sja?rvi	N	2000-2002	March/ April	Diffusion	-	https://www.researchgate.net/profile/Pertti-Martikainen/publication/228802754_Potential_springtime_greenhouse_gas_emissions_from_a_small_southern_boreal_lake_Keihasjarvi_Finland/links/0c960517a1987d6695000000/Potential-springtime-greenhouse-gas-emissions-from-a-small-southern-boreal-lake-Keihaesjaervi-Finland.pdf
Jansen et al. 2020	Sweden	Villasjön	S	2010-2017	June-September	Diffusion	5.2	https://doi.org/10.5194/bg-17-1911-2020
Jansen et al. 2020	Sweden	InreHarrsjön	S	2010-2017	June-September	Diffusion	6.6	https://doi.org/10.5194/bg-17-1911-2020
Jansen et al. 2020	Sweden	MellanHarrsjön	S	2010-2017	June-September	Diffusion	8	https://doi.org/10.5194/bg-17-1911-2020
Juutinen et al. 2003	Finland	Heposälkä	N	1995-2000	May-October	Diffusion	7.06522	https://doi.org/10.1016/S0045-6535(03)00243-1
Juutinen et al. 2003	Finland	Kevatön	N	1995-2000	May-October	Diffusion	36.413	https://doi.org/10.1016/S0045-6535(03)00243-1
Juutinen et al. 2009	Finland	CL	N	1998-1999	May-October	Diffusion	0	https://doi.org/10.5194/bg-6-209-2009
Juutinen et al. 2009	Finland	HL	N	1998-1999	May-October	Diffusion	0.434783	https://doi.org/10.5194/bg-6-209-2009
Juutinen et al. 2009	Finland	HM	N	1998-1999	May-October	Diffusion	0.57	https://doi.org/10.5194/bg-6-209-2009
Juutinen et al. 2009	Finland	CSm&M	N	1998-1999	May-October	Diffusion	1.28	https://doi.org/10.5194/bg-6-209-2009
Juutinen et al. 2009	Finland	HSh	N	1998-1999	May-October	Diffusion	4.1	https://doi.org/10.5194/bg-6-209-2009
Juutinen et al. 2009	Finland	HSm	N	1998-1999	May-October	Diffusion	0.75	https://doi.org/10.5194/bg-6-209-2009
Juutinen et al. 2009	Finland	NRC	N	1998-1999	May-October	Diffusion	3.52	https://doi.org/10.5194/bg-6-209-2009
Juutinen et al. 2009	Finland	SSh	N	1998-1999	May-October	Diffusion	1.67	https://doi.org/10.5194/bg-6-209-2009
Juutinen et al. 2009	Finland	VH	N	1998-1999	May-October	Diffusion	1.1	https://doi.org/10.5194/bg-6-209-2009
Juutinen et al. 2009	Finland	VHSh	N	1998-1999	May-October	Diffusion	3.16	https://doi.org/10.5194/bg-6-209-2009
Karlsson et al. 2013	Sweden	1	S	2009	May-October	Diffusion	12.2699	https://doi.org/10.1002/grl.50152
Karlsson et al. 2013	Sweden	6	S	2009	May-October	Diffusion	63.8037	https://doi.org/10.1002/grl.50152
Karlsson et al. 2013	Sweden	2	S	2009	May-October	Diffusion	3.06748	https://doi.org/10.1002/grl.50152
Karlsson et al. 2013	Sweden	3	S	2009	May-October	Diffusion	3.68098	https://doi.org/10.1002/grl.50152
Karlsson et al. 2013	Sweden	4	S	2009	May-October	Diffusion	4.29448	https://doi.org/10.1002/grl.50152
Karlsson et al. 2013	Sweden	7	S	2009	May-October	Diffusion	4.29448	https://doi.org/10.1002/grl.50152
Karlsson et al. 2013	Sweden	8	S	2009	May-October	Diffusion	6.13497	https://doi.org/10.1002/grl.50152
Karlsson et al. 2013	Sweden	9	S	2009	May-October	Diffusion	6.13497	https://doi.org/10.1002/grl.50152
Karlsson et al. 2013	Sweden	13	S	2009	May-October	Diffusion	7.36196	https://doi.org/10.1002/grl.50152
Karlsson et al. 2013	Sweden	14	S	2009	May-October	Diffusion	8.58896	https://doi.org/10.1002/grl.50152
Karlsson et al. 2013	Sweden	20	S	2009	May-October	Diffusion	8.58896	https://doi.org/10.1002/grl.50152
Karlsson et al. 2013	Sweden	24	S	2009	May-October	Diffusion	10.4294	https://doi.org/10.1002/grl.50152
Kling et al. 1992	USA	Coleen	C	1990	August	Diffusion	5	https://doi.org/10.1007/BF00013449
Kling et al. 1992	USA	William	C	1990	August	Diffusion	4.9	https://doi.org/10.1007/BF00013449
Kling et al. 1992	USA	Windy	C	1990	August	Diffusion	3.7	https://doi.org/10.1007/BF00013449
Kling et al. 1992	USA	Dam	C	1990	July	Diffusion	7.5	https://doi.org/10.1007/BF00013449
Kling et al. 1992	USA	N1	C	1990	July	Diffusion	1.3	https://doi.org/10.1007/BF00013449
Kling et al. 1992	USA	N2	C	1990	July	Diffusion	8.5	https://doi.org/10.1007/BF00013449
Kling et al. 1992	USA	Pond386	C	1990	August	Diffusion	8	https://doi.org/10.1007/BF00013449
Kling et al. 1992	USA	Toolik	C	1990	July	Diffusion	16.32	https://doi.org/10.1007/BF00013449
Kuhn et al. 2018	Sweden	4.1	S	2016	June-October	Diffusion	257.53	https://doi.org/10.1038/s41598-018-27770-x
Kuhn et al. 2018	Sweden	1.1	S	2016	June-October	Diffusion	55.61	https://doi.org/10.1038/s41598-018-27770-x
Kuhn et al. 2018	Sweden	2.1	S	2016	June-October	Diffusion	160.72	https://doi.org/10.1038/s41598-018-27770-x
Kuhn et al. 2018	Sweden	3.1	S	2016	June-October	Diffusion	28.93	https://doi.org/10.1038/s41598-018-27770-x
Kuhn et al. 2018	Sweden	5.1	S	2016	June-October	Diffusion	342.53	https://doi.org/10.1038/s41598-018-27770-x
Kuhn et al. 2018	Sweden	6.1	S	2016	June-October	Diffusion	68.35	https://doi.org/10.1038/s41598-018-27770-x
Kuhn et al. 2018	Sweden	13.1	S	2016	June-October	Diffusion	13.3	https://doi.org/10.1038/s41598-018-27770-x
Kuhn et al. 2018	Sweden	15.1	S	2016	June-October	Diffusion	116.99	https://doi.org/10.1038/s41598-018-27770-x
Kuhn et al. 2018	Sweden	16.1	S	2016	June-October	Diffusion	9.56	https://doi.org/10.1038/s41598-018-27770-x
Kuhn et al. 2018	Sweden	17.1	S	2016	June-October	Diffusion	94.76	https://doi.org/10.1038/s41598-018-27770-x
Kuhn et al. 2018	Sweden	18.1	S	2016	June-October	Diffusion	113.85	https://doi.org/10.1038/s41598-018-27770-x
Kuhn et al. 2018	Sweden	20.1	S	2016	June-October	Diffusion	50.54	https://doi.org/10.1038/s41598-018-27770-x
Kuhn et al. 2018	Sweden	B	S	2016	June-October	Diffusion	7.79	https://doi.org/10.1038/s41598-018-27770-x
Kuhn et al. 2018	Sweden	D	S	2016	June-October	Diffusion	76.34	https://doi.org/10.1038/s41598-018-27770-x
Kuhn et al. 2018	Sweden	G	S	2016	June-October	Diffusion	280.34	https://doi.org/10.1038/s41598-018-27770-x
Kuhn et al. 2018	Sweden	1.1	S	2016	June-October	Ebullition	338.14	https://doi.org/10.1038/s41598-018-27770-x
Kuhn et al. 2018	Sweden	2.1	S	2016	June-October	Ebullition	39.39	https://doi.org/10.1038/s41598-018-27770-x
Kuhn et al. 2018	Sweden	3.1	S	2016	June-October	Ebullition	118.8	https://doi.org/10.1038/s41598-018-27770-x
Kuhn et al. 2018	Sweden	6.1	S	2016	June-October	Ebullition	394.57	https://doi.org/10.1038/s41598-018-27770-x
Kuhn et al. 2018	Sweden	13.1	S	2016	June-October	Ebullition	258.66	https://doi.org/10.1038/s41598-018-27770-x
Kuhn et al. 2018	Sweden	15.1	S	2016	June-October	Ebullition	90.26	https://doi.org/10.1038/s41598-018-27770-x
Kuhn et al. 2018	Sweden	16.1	S	2016	June-October	Ebullition	171.44	https://doi.org/10.1038/s41598-018-27770-x
Kuhn et al. 2018	Sweden	17.1	S	2016	June-October	Ebullition	549.8	https://doi.org/10.1038/s41598-018-27770-x
Kuhn et al. 2018	Sweden	18.1	S	2016	June-October	Ebullition	126.01	https://doi.org/10.1038/s41598-018-27770-x
Kuhn et al. 2018	Sweden	20.1	S	2016	June-October	Ebullition	41.65	https://doi.org/10.1038/s41598-018-27770-x
Kuhn et al. 2018	Sweden	D	S	2016	June-October	Ebullition	261.45	https://doi.org/10.1038/s41598-018-27770-x
Kuhn et al. 2018	Sweden	G	S	2016	June-October	Ebullition	1176.24	https://doi.org/10.1038/s41598-018-27770-x
Kuhn et al. unpublished	Canada	W4	D	2018-2019	June-September	Diffusion	12.6917	https://doi.org/10.7939/DVN/LF4WDG
Kuhn et al. unpublished	Canada	L3	S	2018-2019	May-October	Diffusion	41.3441	https://doi.org/10.7939/DVN/LF4WDG
Kuhn et al. unpublished	Canada	F1	C	2018-2019	June-September	Diffusion	7.51653	https://doi.org/10.7939/DVN/LF4WDG
Kuhn et al. unpublished	Canada	F2	C	2018-2019	June-September	Diffusion	4.28115	https://doi.org/10.7939/DVN/LF4WDG
Kuhn et al. unpublished	Canada	F3	C	2018-2019	June-September	Diffusion	61.874	https://doi.org/10.7939/DVN/LF4WDG
Kuhn et al. unpublished	Canada	F4	C	2018-2019	June-September	Diffusion	5.5924	https://doi.org/10.7939/DVN/LF4WDG
Kuhn et al. unpublished	Canada	F5	C	2018-2019	June-September	Diffusion	6.14564	https://doi.org/10.7939/DVN/LF4WDG
Kuhn et al. unpublished	Canada	L1	S	2018-2019	May-October	Diffusion	78.294	https://doi.org/10.7939/DVN/LF4WDG
Kuhn et al. unpublished	Canada	L2	S	2018-2019	May-October	Diffusion	28.8397	https://doi.org/10.7939/DVN/LF4WDG
Kuhn et al. unpublished	Canada	L4	S	2018-2019	May-October	Diffusion	86.4035	https://doi.org/10.7939/DVN/LF4WDG
Kuhn et al. unpublished	Canada	L5	S	2018-2019	May-October	Diffusion	10.4418	https://doi.org/10.7939/DVN/LF4WDG
Kuhn et al. unpublished	Canada	U1	N	2018-2019	May-October	Diffusion	44.3384	https://doi.org/10.7939/DVN/LF4WDG
Kuhn et al. unpublished	Canada	U2	N	2018-2019	May-October	Diffusion	77.5051	https://doi.org/10.7939/DVN/LF4WDG
Kuhn et al. unpublished	Canada	U3	N	2018-2019	May-October	Diffusion	13.1777	https://doi.org/10.7939/DVN/LF4WDG
Kuhn et al. unpublished	Canada	U4	N	2018-2019	May-October	Diffusion	11.354	https://doi.org/10.7939/DVN/LF4WDG
Kuhn et al. unpublished	Canada	U5	N	2018-2019	May-October	Diffusion	43.8384	https://doi.org/10.7939/DVN/LF4WDG
Kuhn et al. unpublished	Canada	W1	D	2018-2019	June-September	Diffusion	16.7106	https://doi.org/10.7939/DVN/LF4WDG
Kuhn et al. unpublished	Canada	W2	D	2018-2019	June-September	Diffusion	20.0336	https://doi.org/10.7939/DVN/LF4WDG
Kuhn et al. unpublished	Canada	W3	D	2018-2019	June-September	Diffusion	25.6327	https://doi.org/10.7939/DVN/LF4WDG
Kuhn et al. unpublished	Canada	W5	D	2018-2019	June-September	Diffusion	12.5052	https://doi.org/10.7939/DVN/LF4WDG
Kuhn et al. unpublished	Canada	W4	D	2018-2019	June-September	Ebullition	39.0722	https://doi.org/10.7939/DVN/LF4WDG
Kuhn et al. unpublished	Canada	L3	S	2018-2019	May-October	Ebullition	45.0651	https://doi.org/10.7939/DVN/LF4WDG
Kuhn et al. unpublished	Canada	F1	C	2018-2019	June-September	Ebullition	6.56057	https://doi.org/10.7939/DVN/LF4WDG
Kuhn et al. unpublished	Canada	F2	C	2018-2019	June-September	Ebullition	0.770606	https://doi.org/10.7939/DVN/LF4WDG
Kuhn et al. unpublished	Canada	F3	C	2018-2019	June-September	Ebullition	0.470134	https://doi.org/10.7939/DVN/LF4WDG
Kuhn et al. unpublished	Canada	F4	C	2018-2019	June-September	Ebullition	1.00663	https://doi.org/10.7939/DVN/LF4WDG
Kuhn et al. unpublished	Canada	F5	C	2018-2019	June-September	Ebullition	2.24851	https://doi.org/10.7939/DVN/LF4WDG
Kuhn et al. unpublished	Canada	L1	S	2018-2019	May-October	Ebullition	75.4821	https://doi.org/10.7939/DVN/LF4WDG
Kuhn et al. unpublished	Canada	L2	S	2018-2019	May-October	Ebullition	31.5329	https://doi.org/10.7939/DVN/LF4WDG
Kuhn et al. unpublished	Canada	L4	S	2018-2019	May-October	Ebullition	94.1798	https://doi.org/10.7939/DVN/LF4WDG
Kuhn et al. unpublished	Canada	L5	S	2018-2019	May-October	Ebullition	0.355245	https://doi.org/10.7939/DVN/LF4WDG
Kuhn et al. unpublished	Canada	U1	N	2018-2019	May-October	Ebullition	42.8508	https://doi.org/10.7939/DVN/LF4WDG
Kuhn et al. unpublished	Canada	U2	N	2018-2019	May-October	Ebullition	14.5178	https://doi.org/10.7939/DVN/LF4WDG
Kuhn et al. unpublished	Canada	U3	N	2018-2019	May-October	Ebullition	9.5264	https://doi.org/10.7939/DVN/LF4WDG
Kuhn et al. unpublished	Canada	U4	N	2018-2019	May-October	Ebullition	8.0054	https://doi.org/10.7939/DVN/LF4WDG
Kuhn et al. unpublished	Canada	U5	N	2018-2019	May-October	Ebullition	27.607	https://doi.org/10.7939/DVN/LF4WDG
Kuhn et al. unpublished	Canada	W1	D	2018-2019	June-September	Ebullition	3.17815	https://doi.org/10.7939/DVN/LF4WDG
Kuhn et al. unpublished	Canada	W2	D	2018-2019	June-September	Ebullition	14.9473	https://doi.org/10.7939/DVN/LF4WDG
Kuhn et al. unpublished	Canada	W3	D	2018-2019	June-September	Ebullition	27.9397	https://doi.org/10.7939/DVN/LF4WDG
Kuhn et al. unpublished	Canada	W5	D	2018-2019	June-September	Ebullition	13.6306	https://doi.org/10.7939/DVN/LF4WDG
Laurion et al. 2010	Canada	BYL 37	C	2006-2007	June/July	Diffusion	0.2	https://doi.org/10.4319/lo.2010.55.1.0115
Laurion et al. 2010	Canada	BYL 39	C	2006-2007	June/July	Diffusion	0.2	https://doi.org/10.4319/lo.2010.55.1.0115
Laurion et al. 2010	Canada	BYL 40	C	2006-2007	June/July	Diffusion	0.5	https://doi.org/10.4319/lo.2010.55.1.0115
Laurion et al. 2010	Canada	BYL 42	C	2006-2007	June/July	Diffusion	0.8	https://doi.org/10.4319/lo.2010.55.1.0115
Laurion et al. 2010	Canada	KWK 11	D	2006-2007	June/July	Diffusion	1	https://doi.org/10.4319/lo.2010.55.1.0115
Laurion et al. 2010	Canada	KWK 2	D	2006-2007	June-July	Diffusion	0.6	https://doi.org/10.4319/lo.2010.55.1.0115
Laurion et al. 2010	Canada	KWK 21	D	2006-2007	June/July	Diffusion	0.5	https://doi.org/10.4319/lo.2010.55.1.0115
Laurion et al. 2010	Canada	KWK 23	D	2006-2007	June/July	Diffusion	1.1	https://doi.org/10.4319/lo.2010.55.1.0115
Laurion et al. 2010	Canada	KWK 3	D	2006-2007	June/July	Diffusion	2.9	https://doi.org/10.4319/lo.2010.55.1.0115
Laurion et al. 2010	Canada	KWK 33	D	2006-2007	June/July	Diffusion	2.2	https://doi.org/10.4319/lo.2010.55.1.0115
Laurion et al. 2010	Canada	KWK 35	D	2006-2007	June/July	Diffusion	0.5	https://doi.org/10.4319/lo.2010.55.1.0115
Laurion et al. 2010	Canada	KWK 36	D	2006-2007	June/July	Diffusion	1.4	https://doi.org/10.4319/lo.2010.55.1.0115
Laurion et al. 2010	Canada	KWK 38	D	2006-2007	June/July	Diffusion	7.2	https://doi.org/10.4319/lo.2010.55.1.0115
Laurion et al. 2010	Canada	KWK 6	D	2006-2007	June/July	Diffusion	0.8	https://doi.org/10.4319/lo.2010.55.1.0115
Laurion et al. 2010	Canada	KWK 7	D	2006-2007	June/July	Diffusion	0.8	https://doi.org/10.4319/lo.2010.55.1.0115
Laurion et al. 2010	Canada	KWK1	D	2006-2007	June/July	Diffusion	0.6	https://doi.org/10.4319/lo.2010.55.1.0115
Laurion et al. 2010	Canada	BYL 1	C	2006-2007	June/July	Diffusion	5.1	https://doi.org/10.4319/lo.2010.55.1.0115
Laurion et al. 2010	Canada	BYL 22	C	2006-2007	June/July	Diffusion	3.2	https://doi.org/10.4319/lo.2010.55.1.0115
Laurion et al. 2010	Canada	BYL 24	C	2006-2007	June/July	Diffusion	13.5	https://doi.org/10.4319/lo.2010.55.1.0115
Laurion et al. 2010	Canada	BYL 25	C	2006-2007	June/July	Diffusion	5.6	https://doi.org/10.4319/lo.2010.55.1.0115
Laurion et al. 2010	Canada	BYL 26	C	2006-2007	June/July	Diffusion	1.9	https://doi.org/10.4319/lo.2010.55.1.0115
Laurion et al. 2010	Canada	BYL 27	C	2006-2007	June/July	Diffusion	90.1	https://doi.org/10.4319/lo.2010.55.1.0115
Laurion et al. 2010	Canada	BYL 28	C	2006-2007	June/July	Diffusion	60.5	https://doi.org/10.4319/lo.2010.55.1.0115
Laurion et al. 2010	Canada	BYL 29	C	2006-2007	June/July	Diffusion	2.2	https://doi.org/10.4319/lo.2010.55.1.0115
Laurion et al. 2010	Canada	BYL 30	C	2006-2007	June/July	Diffusion	5.5	https://doi.org/10.4319/lo.2010.55.1.0115
Laurion et al. 2010	Canada	BYL 31	C	2006-2007	June/July	Diffusion	10.7	https://doi.org/10.4319/lo.2010.55.1.0115
Laurion et al. 2010	Canada	BYL 32	C	2006-2007	June/July	Diffusion	14	https://doi.org/10.4319/lo.2010.55.1.0115
Laurion et al. 2010	Canada	BYL 33	C	2006-2007	June/July	Diffusion	21.2	https://doi.org/10.4319/lo.2010.55.1.0115
Laurion et al. 2010	Canada	BYL 34	C	2006-2007	June/July	Diffusion	2.7	https://doi.org/10.4319/lo.2010.55.1.0115
Laurion et al. 2010	Canada	BYL 35	C	2006-2007	June/July	Diffusion	8.3	https://doi.org/10.4319/lo.2010.55.1.0115
Laurion et al. 2010	Canada	BYL 36	C	2006-2007	June/July	Diffusion	0.5	https://doi.org/10.4319/lo.2010.55.1.0115
Laurion et al. 2010	Canada	BYL 41	C	2006-2007	June/July	Diffusion	1.3	https://doi.org/10.4319/lo.2010.55.1.0115
Laurion et al. 2010	Canada	BYL 23	C	2006-2007	June/July	Diffusion	37.4	https://doi.org/10.4319/lo.2010.55.1.0115
Lofton et al. 2013	USA	E4	C	2009	July	Sed. Production	485.619	https://doi.org/10.1007/s10750-013-1663-x
Lofton et al. 2013	USA	GTH 114	C	2009	July	Sed. Production	2830.08	https://doi.org/10.1007/s10750-013-1663-x
Lofton et al. 2013	USA	E4	C	2009	July	Oxidation	9.56032	https://doi.org/10.1007/s10750-013-1663-x
Lofton et al. 2013	USA	GTH 114	C	2009	July	Oxidation	493.334	https://doi.org/10.1007/s10750-013-1663-x
Lundin et al. 2013	Sweden	Abisko Lakes	S	2012	May-September	Diffusion	12	http://dx.doi.org/10/1002/jgjg20092
Martin et al. 2017	Canada	Arctic Meltponds	C	2013	July-August	Diffusion	137.33	https://doi.org/10.1139/as-2016-0011
Martin et al. 2017	Canada	Subarctic Meltponds	C	2013	June-August	Diffusion	13.33	https://doi.org/10.1139/as-2016-0011
Martin et al. 2017	Canada	Arctic Meltponds	C	2013	July-August	Ebullition	0	https://doi.org/10.1139/as-2016-0011
Martin et al. 2017	Canada	Subarctic Meltponds	C	2013	June-August	Ebullition	0	https://doi.org/10.1139/as-2016-0011
Martinez-Cruz et al. 2015	USA	Big sky	C	2011	March-April	Oxidation	176	https://doi.org/10.5194/bg-12-4595/2015
Martinez-Cruz et al. 2015	USA	GTH 112	C	2011	March-April	Oxidation	240	https://doi.org/10.5194/bg-12-4595/2015
Martinez-Cruz et al. 2015	USA	NE2	C	2011	March-April	Oxidation	54	https://doi.org/10.5194/bg-12-4595/2015
Martinez-Cruz et al. 2015	USA	Toolik A28	C	2011	March-April	Oxidation	0	https://doi.org/10.5194/bg-12-4595/2015
Martinez-Cruz et al. 2015	USA	E1	C	2011	March-April	Oxidation	192	https://doi.org/10.5194/bg-12-4595/2015
Martinez-Cruz et al. 2015	USA	Julieta A27	C	2011	March-April	Oxidation		https://doi.org/10.5194/bg-12-4595/2015
Martinez-Cruz et al. 2015	USA	El Fuego A36	C	2011	March-April	Oxidation		https://doi.org/10.5194/bg-12-4595/2015
Martinez-Cruz et al. 2015	USA	Jonas A26	C	2011	March-April	Oxidation	126	https://doi.org/10.5194/bg-12-4595/2015
Martinez-Cruz et al. 2015	USA	Augustine Zoli A25	C	2011	March-April	Oxidation	120	https://doi.org/10.5194/bg-12-4595/2015
Martinez-Cruz et al. 2015	USA	Ping	C	2011	March-April	Oxidation	42	https://doi.org/10.5194/bg-12-4595/2015
Martinez-Cruz et al. 2015	USA	Grayling A24	C	2011	March-April	Oxidation	0	https://doi.org/10.5194/bg-12-4595/2015
Martinez-Cruz et al. 2015	USA	Eugenia	D	2011	March-April	Oxidation	66	https://doi.org/10.5194/bg-12-4595/2015
Martinez-Cruz et al. 2015	USA	Goldstream	D	2011	March-April	Oxidation	231	https://doi.org/10.5194/bg-12-4595/2015
Martinez-Cruz et al. 2015	USA	Killarney	D	2011	March-April	Oxidation	63	https://doi.org/10.5194/bg-12-4595/2015
Martinez-Cruz et al. 2015	USA	Smith A13	D	2011	March-April	Oxidation	44	https://doi.org/10.5194/bg-12-4595/2015
Martinez-Cruz et al. 2015	USA	Stevens Pond	D	2011	March-April	Oxidation		https://doi.org/10.5194/bg-12-4595/2015
Martinez-Cruz et al. 2015	USA	Duece A2	D	2011	March-April	Oxidation	60	https://doi.org/10.5194/bg-12-4595/2015
Martinez-Cruz et al. 2015	USA	Ace A1	D	2011	March-April	Oxidation	0	https://doi.org/10.5194/bg-12-4595/2015
Martinez-Cruz et al. 2015	USA	Rosie Creek	D	2011	March-April	Oxidation	148	https://doi.org/10.5194/bg-12-4595/2015
Martinez-Cruz et al. 2015	USA	Otto	D	2011	March-April	Oxidation	31	https://doi.org/10.5194/bg-12-4595/2015
Martinez-Cruz et al. 2015	USA	Floatplane A16	S	2011	March-April	Oxidation		https://doi.org/10.5194/bg-12-4595/2015
Martinez-Cruz et al. 2015	USA	Montana A40	S	2011	March-April	Oxidation	90	https://doi.org/10.5194/bg-12-4595/2015
Martinez-Cruz et al. 2015	USA	Rainbow Shore A41	S	2011	March-April	Oxidation	115	https://doi.org/10.5194/bg-12-4595/2015
Martinez-Cruz et al. 2015	USA	Big Merganser A49	S	2011	March-April	Oxidation	484	https://doi.org/10.5194/bg-12-4595/2015
Martinez-Cruz et al. 2015	USA	Raibbow A48	S	2011	March-April	Oxidation	660	https://doi.org/10.5194/bg-12-4595/2015
Martinez-Cruz et al. 2015	USA	Dolly Varden A47	S	2011	March-April	Oxidation		https://doi.org/10.5194/bg-12-4595/2015
Martinez-Cruz et al. 2015	USA	Abandoned Cabin A50	S	2011	March-April	Oxidation	90	https://doi.org/10.5194/bg-12-4595/2015
Martinez-Cruz et al. 2015	USA	Scout A46	S	2011	March-April	Oxidation	0	https://doi.org/10.5194/bg-12-4595/2015
Martinez-Cruz et al. 2015	USA	Engineer A45	S	2011	March-April	Oxidation	0	https://doi.org/10.5194/bg-12-4595/2015
Martinez-Cruz et al. 2015	USA	Lower Ohmer A44	S	2011	March-April	Oxidation		https://doi.org/10.5194/bg-12-4595/2015
Martinez-Cruz et al. 2015	USA	Big sky	C	2011	June-July	Oxidation	66	https://doi.org/10.5194/bg-12-4595/2015
Martinez-Cruz et al. 2015	USA	GTH 112	C	2011	June-July	Oxidation	720	https://doi.org/10.5194/bg-12-4595/2015
Martinez-Cruz et al. 2015	USA	NE2	C	2011	June-July	Oxidation	54	https://doi.org/10.5194/bg-12-4595/2015
Martinez-Cruz et al. 2015	USA	Toolik A28	C	2011	June-July	Oxidation	1446	https://doi.org/10.5194/bg-12-4595/2015
Martinez-Cruz et al. 2015	USA	E1	C	2011	June-July	Oxidation	320	https://doi.org/10.5194/bg-12-4595/2015
Martinez-Cruz et al. 2015	USA	Julieta A27	C	2011	June-July	Oxidation	630	https://doi.org/10.5194/bg-12-4595/2015
Martinez-Cruz et al. 2015	USA	El Fuego A36	C	2011	June-July	Oxidation	225	https://doi.org/10.5194/bg-12-4595/2015
Martinez-Cruz et al. 2015	USA	Jonas A26	C	2011	June-July	Oxidation	168	https://doi.org/10.5194/bg-12-4595/2015
Martinez-Cruz et al. 2015	USA	Augustine Zoli A25	C	2011	June-July	Oxidation	570	https://doi.org/10.5194/bg-12-4595/2015
Martinez-Cruz et al. 2015	USA	Ping	C	2011	June-July	Oxidation	42	https://doi.org/10.5194/bg-12-4595/2015
Martinez-Cruz et al. 2015	USA	Grayling A24	C	2011	June-July	Oxidation	414	https://doi.org/10.5194/bg-12-4595/2015
Martinez-Cruz et al. 2015	USA	Eugenia	D	2011	June-July	Oxidation	363	https://doi.org/10.5194/bg-12-4595/2015
Martinez-Cruz et al. 2015	USA	Goldstream	D	2011	June-July	Oxidation	1584	https://doi.org/10.5194/bg-12-4595/2015
Martinez-Cruz et al. 2015	USA	Killarney	D	2011	June-July	Oxidation	630	https://doi.org/10.5194/bg-12-4595/2015
Martinez-Cruz et al. 2015	USA	Smith A13	D	2011	June-July	Oxidation	220	https://doi.org/10.5194/bg-12-4595/2015
Martinez-Cruz et al. 2015	USA	Stevens Pond	D	2011	June-July	Oxidation	220	https://doi.org/10.5194/bg-12-4595/2015
Martinez-Cruz et al. 2015	USA	Duece A2	D	2011	June-July	Oxidation	3240	https://doi.org/10.5194/bg-12-4595/2015
Martinez-Cruz et al. 2015	USA	Ace A1	D	2011	June-July	Oxidation	1350	https://doi.org/10.5194/bg-12-4595/2015
Martinez-Cruz et al. 2015	USA	Rosie Creek	D	2011	June-July	Oxidation	703	https://doi.org/10.5194/bg-12-4595/2015
Martinez-Cruz et al. 2015	USA	Otto	D	2011	June-July	Oxidation	465	https://doi.org/10.5194/bg-12-4595/2015
Martinez-Cruz et al. 2015	USA	Floatplane A16	S	2011	June-July	Oxidation	400	https://doi.org/10.5194/bg-12-4595/2015
Martinez-Cruz et al. 2015	USA	Montana A40	S	2011	June-July	Oxidation	540	https://doi.org/10.5194/bg-12-4595/2015
Martinez-Cruz et al. 2015	USA	Rainbow Shore A41	S	2011	June-July	Oxidation	3795	https://doi.org/10.5194/bg-12-4595/2015
Martinez-Cruz et al. 2015	USA	Big Merganser A49	S	2011	June-July	Oxidation	1936	https://doi.org/10.5194/bg-12-4595/2015
Martinez-Cruz et al. 2015	USA	Raibbow A48	S	2011	June-July	Oxidation	220	https://doi.org/10.5194/bg-12-4595/2015
Martinez-Cruz et al. 2015	USA	Dolly Varden A47	S	2011	June-July	Oxidation	600	https://doi.org/10.5194/bg-12-4595/2015
Martinez-Cruz et al. 2015	USA	Abandoned Cabin A50	S	2011	June-July	Oxidation	210	https://doi.org/10.5194/bg-12-4595/2015
Martinez-Cruz et al. 2015	USA	Scout A46	S	2011	June-July	Oxidation	567	https://doi.org/10.5194/bg-12-4595/2015
Martinez-Cruz et al. 2015	USA	Engineer A45	S	2011	June-July	Oxidation	195	https://doi.org/10.5194/bg-12-4595/2015
Martinez-Cruz et al. 2015	USA	Lower Ohmer A44	S	2011	June-July	Oxidation	3080	https://doi.org/10.5194/bg-12-4595/2015
Matveev et al. 2016	Canada	BON	D	2012-2014	July-August	Diffusion	24	https://doi.org/10.1002/lno.10311
Matveev et al. 2016	Canada	SAS	S	2012-2014	July-August	Diffusion	94.67	https://doi.org/10.1002/lno.10311
Matveev et al. 2016	Canada	BON	D	2012-2014	July-August	Ebullition	0.27	https://doi.org/10.1002/lno.10311
Matveev et al. 2016	Canada	SAS	S	2012-2014	July-August	Ebullition	5.6	https://doi.org/10.1002/lno.10311
McEnroe et al. 2009	Canada	1.5	S	2004-2005	May-August	Diffusion	90.2	https://doi.org/10.1029/2007JG000639
McEnroe et al. 2009	Canada	2.6	S	2004-2005	May-August	Diffusion	66.8	https://doi.org/10.1029/2007JG000639
McEnroe et al. 2009	Canada	7.13	S	2004-2005	May-August	Diffusion	254	https://doi.org/10.1029/2007JG000639
McEnroe et al. 2009	Canada	8.15	S	2004-2005	May-August	Diffusion	220.5	https://doi.org/10.1029/2007JG000639
McEnroe et al. 2009	Canada	1112	S	2004-2005	May-August	Diffusion	294.1	https://doi.org/10.1029/2007JG000639
McEnroe et al. 2009	Canada	14.m	S	2004-2005	May-August	Diffusion	40.1	https://doi.org/10.1029/2007JG000639
McEnroe et al. 2009	Canada	3.m	S	2004-2005	May-August	Diffusion	93.6	https://doi.org/10.1029/2007JG000639
McEnroe et al. 2009	Canada	4.m	S	2004-2005	May-August	Diffusion	160.4	https://doi.org/10.1029/2007JG000639
McEnroe et al. 2009	Canada	9,10,16	S	2004-2005	May-August	Diffusion	75.7	https://doi.org/10.1029/2007JG000639
Moore and Knowles 1990	Canada	Subarctic Pool	S	1986-1988	July-August	Diffusion	99	https://doi.org/10.1029/GB004i001p00029
Moore et al. 1994	Canada	Deep Pool	S	1990	June-October	Diffusion	10.6	https://doi.org/10.1029/93JD02457
Morrissey and Livingston 1992	USA	Alaskan lakes	C	1987	July-August	Diffusion	41.2	https://doi.org/10.1029/92JD00063
Nakayama et al. 1994	Russia	KY	C	1993	August	Diffusion	255.2	https://eprints.lib.hokudai.ac.jp/dspace/bitstream/2115/18631/1/52_p63-70.pdf
Nakayama et al. 1994	Russia	LC	C	1993	August	Diffusion	21.4	https://eprints.lib.hokudai.ac.jp/dspace/bitstream/2115/18631/1/52_p63-70.pdf
Nakayama et al. 1994	Russia	MG	C	1993	August	Diffusion	133.1	https://eprints.lib.hokudai.ac.jp/dspace/bitstream/2115/18631/1/52_p63-70.pdf
Nakayama et al. 1994	Russia	RS1	C	1993	July/August	Diffusion	267.9	https://eprints.lib.hokudai.ac.jp/dspace/bitstream/2115/18631/1/52_p63-70.pdf
Nakayama et al. 1994	Russia	RS2	C	1993	August	Diffusion	829.8	https://eprints.lib.hokudai.ac.jp/dspace/bitstream/2115/18631/1/52_p63-70.pdf
Negandhi et al. 2014	Canada	BYL 1	C	2009-2011	June-July	Diffusion	2.64	https://doi.org/10.1007/s00300-014-1555-1
Negandhi et al. 2014	Canada	BYL80	C	2009-2011	June-July	Diffusion	5.76	https://doi.org/10.1007/s00300-014-1555-1
Negandhi et al. 2014	Canada	Polygonal Ponds	C	2009-2011	June-July	Diffusion	1.84	https://doi.org/10.1007/s00300-014-1555-1
Negandhi et al. 2014	Canada	Runnel Ponds	C	2009-2011	June-July	Diffusion	7.68	https://doi.org/10.1007/s00300-014-1555-1
Negandhi et al. 2014	Canada	BYL 1	C	2009-2011	June-July	Ebullition	0.48	https://doi.org/10.1007/s00300-014-1555-1
Negandhi et al. 2014	Canada	BYL80	C	2009-2011	June-July	Ebullition	15.6	https://doi.org/10.1007/s00300-014-1555-1
Ojala et al. 2011	Finland	Paajarvi	N	2004	April-November	Diffusion	1.6	https://doi.org/10.4319/lo.2011.56.1.0061
Ojala et al. 2011	Finland	Ormajarvi	N	2004	April-November	Diffusion	2.56	https://doi.org/10.4319/lo.2011.56.1.0061
Paytan et al. 2015	USA	Toolik Lake	C	2011-2012	July-August	Groundwater	6.4	https://doi.org/10.1073/pnas.1417392112
Pelletier et al. 2007	Canada	LG1:1	S	2004	June-August	Diffusion	108	https://doi.org/10.1029/2006JG000216
Pelletier et al. 2007	Canada	LG1:2	S	2004	June-August	Diffusion	114	https://doi.org/10.1029/2006JG000216
Pelletier et al. 2007	Canada	LG1:3	S	2004	June-August	Diffusion	37	https://doi.org/10.1029/2006JG000216
Pelletier et al. 2007	Canada	LG1:4	S	2004	June-August	Diffusion	91	https://doi.org/10.1029/2006JG000216
Pelletier et al. 2007	Canada	LG1:5	S	2004	June-August	Diffusion	41	https://doi.org/10.1029/2006JG000216
Pelletier et al. 2007	Canada	LG1:6	S	2004	June-August	Diffusion	79	https://doi.org/10.1029/2006JG000216
Pelletier et al. 2007	Canada	LG1:7	S	2004	June-August	Diffusion	13	https://doi.org/10.1029/2006JG000216
Pelletier et al. 2007	Canada	LG1:8	S	2004	June-August	Diffusion	65	https://doi.org/10.1029/2006JG000216
Pelletier et al. 2007	Canada	LG2:1	S	2004	June-August	Diffusion	145	https://doi.org/10.1029/2006JG000216
Pelletier et al. 2007	Canada	LG2:2	S	2004	June-August	Diffusion	16	https://doi.org/10.1029/2006JG000216
Pelletier et al. 2007	Canada	LG2:3	S	2004	June-August	Diffusion	11	https://doi.org/10.1029/2006JG000216
Pelletier et al. 2007	Canada	LG2:4	S	2004	June-August	Diffusion	13	https://doi.org/10.1029/2006JG000216
Pelletier et al. 2007	Canada	LG2:5	S	2004	June-August	Diffusion	41	https://doi.org/10.1029/2006JG000216
Pelletier et al. 2007	Canada	LG3:1	S	2004	June-August	Diffusion	915	https://doi.org/10.1029/2006JG000216
Pelletier et al. 2007	Canada	LG3:2	S	2004	June-August	Diffusion	190	https://doi.org/10.1029/2006JG000216
Pelletier et al. 2007	Canada	LG3:3	S	2004	June-August	Diffusion	62	https://doi.org/10.1029/2006JG000216
Pelletier et al. 2007	Canada	LG3:4	S	2004	June-August	Diffusion	45	https://doi.org/10.1029/2006JG000216
Pelletier et al. 2007	Canada	LG3:5	S	2004	June-August	Diffusion	38	https://doi.org/10.1029/2006JG000216
Pelletier et al. 2007	Canada	LG1-LG3 Pools	S	2004	July-August	Ebullition	58.5	https://doi.org/10.1029/2006JG000216
Pelletier et al. 2014	Canada	1.p	N	2011-2012	June-October	Diffusion	28.1	https://doi.org/10.1029/2006JG000216
Pelletier et al. 2014	Canada	2.p	N	2011-2012	June-October	Diffusion	18.7	https://doi.org/10.1029/2006JG000216
Pelletier et al. 2014	Canada	3.p	N	2011-2012	June-October	Diffusion	104.3	https://doi.org/10.1029/2006JG000216
Pelletier et al. 2014	Canada	4.p	N	2011-2012	June-October	Diffusion	21.4	https://doi.org/10.1029/2006JG000216
Pelletier et al. 2014	Canada	5.p	N	2011-2012	June-October	Diffusion	5.3	https://doi.org/10.1029/2006JG000216
Phelps et al. 1998	USA	Goose Lake	N	1996	April-October	Diffusion	20	https://doi.org/10.1029/98JD00044
Phelps et al. 1998	USA	Mosquito Lake	N	1996	April-October	Diffusion	30	https://doi.org/10.1029/98JD00044
Podgrajsek et al. 2016	Sweden	Erssjon	N	2013	April-December	Diffusion	27.73	https://doi.org/10.1002/lno.10245
Rasilo et al. 2015	Canada	Abitibi lakes	N	2010	-	Diffusion	26.73	https://doi.org/10.1111/gcb.12741
Rasilo et al. 2015	Canada	Chibougamau lakes	N	2011	-	Diffusion	2.67	https://doi.org/10.1111/gcb.12741
Rasilo et al. 2015	Canada	Chicoutimi lakes	N	2011	-	Diffusion	17.38	https://doi.org/10.1111/gcb.12741
Rasilo et al. 2015	Canada	Schefferville lakes	D	2012	-	Diffusion	6.68	https://doi.org/10.1111/gcb.12741
Rasilo et al. 2015	Canada	CoteNord lakes	N	2013	-	Diffusion	18.71	https://doi.org/10.1111/gcb.12741
Rasilo et al. 2015	Canada	Eastmain lakes	S	2006-2009	-	Diffusion	9.36	https://doi.org/10.1111/gcb.12741
Rasilo et al. 2015	Canada	James Bay lakes	S	2010	-	Diffusion	17.38	https://doi.org/10.1111/gcb.12741
Rasilo et al. 2015	Canada	Laurentians lakes	N	2010	-	Diffusion	65.5	https://doi.org/10.1111/gcb.12741
Repo et al. 2007	Canada	MTLake	N	2005	July-Sept.	Diffusion	8.1	https://doi.org/10.1111/j.1600-0889.2007.00301.x
Repo et al. 2007	Canada	FTLake	D	2005	July-August	Diffusion	6.1	https://doi.org/10.1111/j.1600-0889.2007.00301.x
Repo et al. 2007	Canada	MTPond	N	2005	July-Sept.	Diffusion	41	https://doi.org/10.1111/j.1600-0889.2007.00301.x
Repo et al. 2007	Canada	FTLake	D	2005	July-August	Ebullition	2.61	https://doi.org/10.1111/j.1600-0889.2007.00301.x
Rouse et al. 1995	Canada	Coastal Pond	C	1989-1990	June-September	Diffusion	103.55	https://doi.org/10.1080/00040851.1995.12003108
Rouse et al. 1995	Canada	Inland Pond	C	1989-1990	June-August	Diffusion	69.25	https://doi.org/10.1080/00040851.1995.12003108
Sabrekov et al. 2012	Russia	Pur.Oz1	D	2009	July-August	Diffusion	7.47	https://doi.org/10.3103/S0147687412010061
Sabrekov et al. 2012	Russia	Sir 3	D	2009	July	Diffusion	20.9	https://doi.org/10.3103/S0147687412010061
Sabrekov et al. 2012	Russia	Sir 4	D	2009	July	Diffusion	164.9	https://doi.org/10.3103/S0147687412010061
Sabrekov et al. 2012	Russia	Sir 5	D	2009	July	Diffusion	34.1	https://doi.org/10.3103/S0147687412010061
Sabrekov et al. 2017	Russia	Bondarevskoe	N	2014	July-August	Diffusion	12	https://doi.org/10.5194/bg-14-3715-2017
Sabrekov et al. 2017	Russia	Muhrino	N	2014	July-August	Diffusion	4.8	https://doi.org/10.5194/bg-14-3715-2017
Sabrekov et al. 2017	Russia	Babochka	N	2014	July-August	Diffusion	2.4	https://doi.org/10.5194/bg-14-3715-2017
Sabrekov et al. 2017	Russia	Bakchar-bog-1	N	2014	July-August	Diffusion	213.6	https://doi.org/10.5194/bg-14-3715-2017
Sabrekov et al. 2017	Russia	Bakchar-bog-2	N	2014	July-August	Diffusion	196.8	https://doi.org/10.5194/bg-14-3715-2017
Sabrekov et al. 2017	Russia	Bakchar-forest-1	N	2014	July-August	Diffusion	177.6	https://doi.org/10.5194/bg-14-3715-2017
Sabrekov et al. 2017	Russia	Bakchar-forest-2	N	2014	July-August	Diffusion	62.4	https://doi.org/10.5194/bg-14-3715-2017
Sabrekov et al. 2017	Russia	Bakchar-forest-3	N	2014	July-August	Diffusion	122.4	https://doi.org/10.5194/bg-14-3715-2017
Sabrekov et al. 2017	Russia	Bakchar-ryam	N	2014	July-August	Diffusion	76.8	https://doi.org/10.5194/bg-14-3715-2017
Sabrekov et al. 2017	Russia	Gavrilovka-1	N	2014	July-August	Diffusion	36	https://doi.org/10.5194/bg-14-3715-2017
Sabrekov et al. 2017	Russia	Gavrilovka-2	N	2014	July-August	Diffusion	64.8	https://doi.org/10.5194/bg-14-3715-2017
Sabrekov et al. 2017	Russia	Lebedinoe	N	2014	July-August	Diffusion	4.8	https://doi.org/10.5194/bg-14-3715-2017
Sabrekov et al. 2017	Russia	Ob’ Floodplain	N	2014	July-August	Diffusion	211.2	https://doi.org/10.5194/bg-14-3715-2017
Sabrekov et al. 2017	Russia	Plotnikovo	N	2014	July-August	Diffusion	172.8	https://doi.org/10.5194/bg-14-3715-2017
Sabrekov et al. 2017	Russia	Bondarevskoe	N	2014	July-August	Ebullition	2.4	https://doi.org/10.5194/bg-14-3715-2017
Sabrekov et al. 2017	Russia	Muhrino	N	2014	July-August	Ebullition	0.24	https://doi.org/10.5194/bg-14-3715-2017
Sabrekov et al. 2017	Russia	Babochka	N	2014	July-August	Ebullition	0	https://doi.org/10.5194/bg-14-3715-2017
Sabrekov et al. 2017	Russia	Bakchar-bog-1	N	2014	July-August	Ebullition	110.93	https://doi.org/10.5194/bg-14-3715-2017
Sabrekov et al. 2017	Russia	Bakchar-forest-1	N	2014	July-August	Ebullition	145.07	https://doi.org/10.5194/bg-14-3715-2017
Sabrekov et al. 2017	Russia	Bakchar-forest-3	N	2014	July-August	Ebullition	74.67	https://doi.org/10.5194/bg-14-3715-2017
Sabrekov et al. 2017	Russia	Lebedinoe	N	2014	July-August	Ebullition	0	https://doi.org/10.5194/bg-14-3715-2017
Sasaki et al. 2016	USA	Tundra Region	C	2008, 2012	August-September	Diffusion	5.625	https://doi.org/10.1016/j.polar.2016.06.010
Sasaki et al. 2016	USA	Mountain Region	C	2008, 2011	August-September	Diffusion	5.259	https://doi.org/10.1016/j.polar.2016.06.010
Sasaki et al. 2016	USA	Taiga Region	D	2008, 2012	August-September	Diffusion	5.84	https://doi.org/10.1016/j.polar.2016.06.010
Sepulveda-Jauregui et al. 2015	USA	Dolly Varden	S	2011-2012	Juny-July	Diffusion	16.75	https://doi.org/10.5194/bg-12-3197-2015
Sepulveda-Jauregui et al. 2015	USA	Engineer	S	2011-2012	Juny-July	Diffusion	25.65	https://doi.org/10.5194/bg-12-3197-2015
Sepulveda-Jauregui et al. 2015	USA	Floatplane	D	2011-2012	Juny-July	Diffusion	8.46	https://doi.org/10.5194/bg-12-3197-2015
Sepulveda-Jauregui et al. 2015	USA	Grayling	C	2011-2012	Juny-July	Diffusion	20.19	https://doi.org/10.5194/bg-12-3197-2015
Sepulveda-Jauregui et al. 2015	USA	Lower Ohmer	S	2011-2012	Juny-July	Diffusion	18.85	https://doi.org/10.5194/bg-12-3197-2015
Sepulveda-Jauregui et al. 2015	USA	Montana	S	2011-2012	Juny-July	Diffusion	18.33	https://doi.org/10.5194/bg-12-3197-2015
Sepulveda-Jauregui et al. 2015	USA	Scout	S	2011-2012	Juny-July	Diffusion	18.85	https://doi.org/10.5194/bg-12-3197-2015
Sepulveda-Jauregui et al. 2015	USA	Swampbuggy	D	2011-2012	Juny-July	Diffusion	6.15	https://doi.org/10.5194/bg-12-3197-2015
Sepulveda-Jauregui et al. 2015	USA	Toolik	C	2011-2012	Juny-July	Diffusion	8.65	https://doi.org/10.5194/bg-12-3197-2015
Sepulveda-Jauregui et al. 2015	USA	Big Merganser	S	2011-2012	Juny-July	Diffusion	9.42	https://doi.org/10.5194/bg-12-3197-2015
Sepulveda-Jauregui et al. 2015	USA	Ping	C	2011-2012	Juny-July	Diffusion	96.15	https://doi.org/10.5194/bg-12-3197-2015
Sepulveda-Jauregui et al. 2015	USA	Otto	D	2011-2012	Juny-July	Diffusion	37.69	https://doi.org/10.5194/bg-12-3197-2015
Sepulveda-Jauregui et al. 2015	USA	Big Sky	C	2011-2012	June-July	Diffusion	19.23	https://doi.org/10.5194/bg-12-3197-2015
Sepulveda-Jauregui et al. 2015	USA	Autumn	C	2011-2012	Juny-July	Diffusion	9.62	https://doi.org/10.5194/bg-12-3197-2015
Sepulveda-Jauregui et al. 2015	USA	Dragon's Pond	C	2011-2012	June-July	Diffusion	30.77	https://doi.org/10.5194/bg-12-3197-2015
Sepulveda-Jauregui et al. 2015	USA	Nutella	D	2011-2012	Juny-July	Diffusion	8.46	https://doi.org/10.5194/bg-12-3197-2015
Sepulveda-Jauregui et al. 2015	USA	Julieta	C	2011-2012	Juny-July	Diffusion	18.27	https://doi.org/10.5194/bg-12-3197-2015
Sepulveda-Jauregui et al. 2015	USA	Augustine Zoli	C	2011-2012	Juny-July	Diffusion	43.27	https://doi.org/10.5194/bg-12-3197-2015
Sepulveda-Jauregui et al. 2015	USA	91 Lake	D	2011-2012	Juny-July	Diffusion	17.69	https://doi.org/10.5194/bg-12-3197-2015
Sepulveda-Jauregui et al. 2015	USA	Doughnut	D	2011-2012	Juny-July	Diffusion	20.53	https://doi.org/10.5194/bg-12-3197-2015
Sepulveda-Jauregui et al. 2015	USA	Eugenia	D	2011-2012	Juny-July	Diffusion	43.71	https://doi.org/10.5194/bg-12-3197-2015
Sepulveda-Jauregui et al. 2015	USA	GTH	C	2011-2012	Juny-July	Diffusion	19.23	https://doi.org/10.5194/bg-12-3197-2015
Sepulveda-Jauregui et al. 2015	USA	Killarney	D	2011-2012	Juny-July	Diffusion	29.14	https://doi.org/10.5194/bg-12-3197-2015
Sepulveda-Jauregui et al. 2015	USA	Smith	D	2011-2012	Juny-July	Diffusion	21.19	https://doi.org/10.5194/bg-12-3197-2015
Sepulveda-Jauregui et al. 2015	USA	Stevens Pond	D	2011-2012	Juny-July	Diffusion	20.53	https://doi.org/10.5194/bg-12-3197-2015
Sepulveda-Jauregui et al. 2015	USA	Vault	D	2011-2012	Juny-July	Diffusion	31.79	https://doi.org/10.5194/bg-12-3197-2015
Sepulveda-Jauregui et al. 2015	USA	Dolly Varden	S	2011-2012	Juny-July	Ebullition	12.57	https://doi.org/10.5194/bg-12-3197-2015
Sepulveda-Jauregui et al. 2015	USA	Grayling	C	2011-2012	Juny-July	Ebullition	18.27	https://doi.org/10.5194/bg-12-3197-2015
Sepulveda-Jauregui et al. 2015	USA	Jonas	C	2011-2012	Juny-July	Ebullition	67.31	https://doi.org/10.5194/bg-12-3197-2015
Sepulveda-Jauregui et al. 2015	USA	Lower Ohmer	S	2011-2012	Juny-July	Ebullition	7.33	https://doi.org/10.5194/bg-12-3197-2015
Sepulveda-Jauregui et al. 2015	USA	Montana	S	2011-2012	Juny-July	Ebullition	21.47	https://doi.org/10.5194/bg-12-3197-2015
Sepulveda-Jauregui et al. 2015	USA	Rainbow	S	2011-2012	Juny-July	Ebullition	79.06	https://doi.org/10.5194/bg-12-3197-2015
Sepulveda-Jauregui et al. 2015	USA	Rainbow Shore	S	2011-2012	Juny-July	Ebullition	20.42	https://doi.org/10.5194/bg-12-3197-2015
Sepulveda-Jauregui et al. 2015	USA	Swampbuggy	D	2011-2012	Juny-July	Ebullition	24.62	https://doi.org/10.5194/bg-12-3197-2015
Sepulveda-Jauregui et al. 2015	USA	Toolik	C	2011-2012	Juny-July	Ebullition	5.77	https://doi.org/10.5194/bg-12-3197-2015
Sepulveda-Jauregui et al. 2015	USA	Big Merganser	S	2011-2012	Juny-July	Ebullition	2.62	https://doi.org/10.5194/bg-12-3197-2015
Sepulveda-Jauregui et al. 2015	USA	Ping	C	2011-2012	Juny-July	Ebullition	49.04	https://doi.org/10.5194/bg-12-3197-2015
Sepulveda-Jauregui et al. 2015	USA	Otto	D	2011-2012	Juny-July	Ebullition	16.15	https://doi.org/10.5194/bg-12-3197-2015
Sepulveda-Jauregui et al. 2015	USA	Big Sky	C	2011-2012	June-July	Ebullition	1.92	https://doi.org/10.5194/bg-12-3197-2015
Sepulveda-Jauregui et al. 2015	USA	Abandoned Cabin	S	2011-2012	Juny-July	Ebullition	2.09	https://doi.org/10.5194/bg-12-3197-2015
Sepulveda-Jauregui et al. 2015	USA	Autumn	C	2011-2012	Juny-July	Ebullition	66.35	https://doi.org/10.5194/bg-12-3197-2015
Sepulveda-Jauregui et al. 2015	USA	Dragon's Pond	C	2011-2012	June-July	Ebullition	28.85	https://doi.org/10.5194/bg-12-3197-2015
Sepulveda-Jauregui et al. 2015	USA	Nutella	D	2011-2012	Juny-July	Ebullition	0.77	https://doi.org/10.5194/bg-12-3197-2015
Sepulveda-Jauregui et al. 2015	USA	Julieta	C	2011-2012	Juny-July	Ebullition	72.12	https://doi.org/10.5194/bg-12-3197-2015
Sepulveda-Jauregui et al. 2015	USA	Augustine Zoli	C	2011-2012	Juny-July	Ebullition	89.42	https://doi.org/10.5194/bg-12-3197-2015
Sepulveda-Jauregui et al. 2015	USA	El Fuego	C	2011-2012	Juny-July	Ebullition	98.08	https://doi.org/10.5194/bg-12-3197-2015
Sepulveda-Jauregui et al. 2015	USA	91 Lake	D	2011-2012	Juny-July	Ebullition	11.54	https://doi.org/10.5194/bg-12-3197-2015
Sepulveda-Jauregui et al. 2015	USA	Ace	D	2011-2012	Juny-July	Ebullition	75.5	https://doi.org/10.5194/bg-12-3197-2015
Sepulveda-Jauregui et al. 2015	USA	Duece	D	2011-2012	Juny-July	Ebullition	199.34	https://doi.org/10.5194/bg-12-3197-2015
Sepulveda-Jauregui et al. 2015	USA	Killarney	D	2011-2012	Juny-July	Ebullition	137.09	https://doi.org/10.5194/bg-12-3197-2015
Sepulveda-Jauregui et al. 2015	USA	Monasta	D	2011-2012	Juny-July	Ebullition	27.15	https://doi.org/10.5194/bg-12-3197-2015
Sepulveda-Jauregui et al. 2015	USA	Smith	D	2011-2012	Juny-July	Ebullition	17.88	https://doi.org/10.5194/bg-12-3197-2015
Sepulveda-Jauregui et al. 2015	USA	Stevens Pond	D	2011-2012	Juny-July	Ebullition	364.24	https://doi.org/10.5194/bg-12-3197-2015
Sepulveda-Jauregui et al. 2015	USA	Vault	D	2011-2012	Juny-July	Ebullition	176.16	https://doi.org/10.5194/bg-12-3197-2015
Serikova et al. 2019	Russia	LKg11	S	2016	May-October	Diffusion	7.017	https://doi.org/10.1038/s41467-019-09592-1
Serikova et al. 2019	Russia	LKh19	S	2016	May-October	Diffusion	2.546	https://doi.org/10.1038/s41467-019-09592-1
Serikova et al. 2019	Russia	LKh8	S	2016	May-October	Diffusion	3.081	https://doi.org/10.1038/s41467-019-09592-1
Serikova et al. 2019	Russia	LT2	C	2016	May-October	Diffusion	12.448	https://doi.org/10.1038/s41467-019-09592-1
Serikova et al. 2019	Russia	LT3	C	2016	May-October	Diffusion	30.45	https://doi.org/10.1038/s41467-019-09592-1
Serikova et al. 2019	Russia	LT4	C	2016	May-October	Diffusion	16.057	https://doi.org/10.1038/s41467-019-09592-1
Serikova et al. 2019	Russia	LT8	C	2016	May-October	Diffusion	12.767	https://doi.org/10.1038/s41467-019-09592-1
Serikova et al. 2019	Russia	LKg1	S	2016	May-October	Diffusion	4.418	https://doi.org/10.1038/s41467-019-09592-1
Serikova et al. 2019	Russia	LKg10	S	2016	May-October	Diffusion	1.336	https://doi.org/10.1038/s41467-019-09592-1
Serikova et al. 2019	Russia	LKg12	S	2016	May-October	Diffusion	9.619	https://doi.org/10.1038/s41467-019-09592-1
Serikova et al. 2019	Russia	LKg13	S	2016	May-October	Diffusion	2.671	https://doi.org/10.1038/s41467-019-09592-1
Serikova et al. 2019	Russia	LKg14	S	2016	May-October	Diffusion	2.61	https://doi.org/10.1038/s41467-019-09592-1
Serikova et al. 2019	Russia	LKg15	S	2016	May-October	Diffusion	10.127	https://doi.org/10.1038/s41467-019-09592-1
Serikova et al. 2019	Russia	LKg16	S	2016	May-October	Diffusion	35.291	https://doi.org/10.1038/s41467-019-09592-1
Serikova et al. 2019	Russia	LKg17	S	2016	May-October	Diffusion	13.587	https://doi.org/10.1038/s41467-019-09592-1
Serikova et al. 2019	Russia	LKg18	S	2016	May-October	Diffusion	8.112	https://doi.org/10.1038/s41467-019-09592-1
Serikova et al. 2019	Russia	LKg19	S	2016	May-October	Diffusion	27.911	https://doi.org/10.1038/s41467-019-09592-1
Serikova et al. 2019	Russia	LKg2	S	2016	May-October	Diffusion	27.802	https://doi.org/10.1038/s41467-019-09592-1
Serikova et al. 2019	Russia	LKg20	S	2016	May-October	Diffusion	11.706	https://doi.org/10.1038/s41467-019-09592-1
Serikova et al. 2019	Russia	LKg3	S	2016	May-October	Diffusion	18.679	https://doi.org/10.1038/s41467-019-09592-1
Serikova et al. 2019	Russia	LKg5	S	2016	May-October	Diffusion	36.797	https://doi.org/10.1038/s41467-019-09592-1
Serikova et al. 2019	Russia	LKg6	S	2016	May-October	Diffusion	8.824	https://doi.org/10.1038/s41467-019-09592-1
Serikova et al. 2019	Russia	LKg7	S	2016	May-October	Diffusion	47.654	https://doi.org/10.1038/s41467-019-09592-1
Serikova et al. 2019	Russia	LKg8	S	2016	May-October	Diffusion	96.486	https://doi.org/10.1038/s41467-019-09592-1
Serikova et al. 2019	Russia	LKg9	S	2016	May-October	Diffusion	5.7	https://doi.org/10.1038/s41467-019-09592-1
Serikova et al. 2019	Russia	LKh1	S	2016	May-October	Diffusion	2.544	https://doi.org/10.1038/s41467-019-09592-1
Serikova et al. 2019	Russia	LKh10	S	2016	May-October	Diffusion	6.223	https://doi.org/10.1038/s41467-019-09592-1
Serikova et al. 2019	Russia	LKh11	S	2016	May-October	Diffusion	3.614	https://doi.org/10.1038/s41467-019-09592-1
Serikova et al. 2019	Russia	LKh12	S	2016	May-October	Diffusion	35.194	https://doi.org/10.1038/s41467-019-09592-1
Serikova et al. 2019	Russia	LKh13	S	2016	May-October	Diffusion	6.32	https://doi.org/10.1038/s41467-019-09592-1
Serikova et al. 2019	Russia	LKh14	S	2016	May-October	Diffusion	7.157	https://doi.org/10.1038/s41467-019-09592-1
Serikova et al. 2019	Russia	LKh15	S	2016	May-October	Diffusion	3.082	https://doi.org/10.1038/s41467-019-09592-1
Serikova et al. 2019	Russia	LKh16	S	2016	May-October	Diffusion	23.029	https://doi.org/10.1038/s41467-019-09592-1
Serikova et al. 2019	Russia	LKh17	S	2016	May-October	Diffusion	7.234	https://doi.org/10.1038/s41467-019-09592-1
Serikova et al. 2019	Russia	LKh18	S	2016	May-October	Diffusion	0.38	https://doi.org/10.1038/s41467-019-09592-1
Serikova et al. 2019	Russia	LKh2	S	2016	May-October	Diffusion	11.087	https://doi.org/10.1038/s41467-019-09592-1
Serikova et al. 2019	Russia	LKh20	S	2016	May-October	Diffusion	3.752	https://doi.org/10.1038/s41467-019-09592-1
Serikova et al. 2019	Russia	LKh21	S	2016	May-October	Diffusion	6.973	https://doi.org/10.1038/s41467-019-09592-1
Serikova et al. 2019	Russia	LKh22	S	2016	May-October	Diffusion	15.527	https://doi.org/10.1038/s41467-019-09592-1
Serikova et al. 2019	Russia	LKh3	S	2016	May-October	Diffusion	0.41	https://doi.org/10.1038/s41467-019-09592-1
Serikova et al. 2019	Russia	LKh4	S	2016	May-October	Diffusion	16.703	https://doi.org/10.1038/s41467-019-09592-1
Serikova et al. 2019	Russia	LKh5	S	2016	May-October	Diffusion	3.688	https://doi.org/10.1038/s41467-019-09592-1
Serikova et al. 2019	Russia	LKh6	S	2016	May-October	Diffusion	10.557	https://doi.org/10.1038/s41467-019-09592-1
Serikova et al. 2019	Russia	LKh7	S	2016	May-October	Diffusion	3.189	https://doi.org/10.1038/s41467-019-09592-1
Serikova et al. 2019	Russia	LKh9	S	2016	May-October	Diffusion	1.317	https://doi.org/10.1038/s41467-019-09592-1
Serikova et al. 2019	Russia	LT1	C	2016	May-October	Diffusion	12.033	https://doi.org/10.1038/s41467-019-09592-1
Serikova et al. 2019	Russia	LT10	C	2016	May-October	Diffusion	8.958	https://doi.org/10.1038/s41467-019-09592-1
Serikova et al. 2019	Russia	LT11	C	2016	May-October	Diffusion	1.506	https://doi.org/10.1038/s41467-019-09592-1
Serikova et al. 2019	Russia	LT12	C	2016	May-October	Diffusion	3.624	https://doi.org/10.1038/s41467-019-09592-1
Serikova et al. 2019	Russia	LT13	C	2016	May-October	Diffusion	12.642	https://doi.org/10.1038/s41467-019-09592-1
Serikova et al. 2019	Russia	LT14	C	2016	May-October	Diffusion	20.874	https://doi.org/10.1038/s41467-019-09592-1
Serikova et al. 2019	Russia	LT15	C	2016	May-October	Diffusion	23.669	https://doi.org/10.1038/s41467-019-09592-1
Serikova et al. 2019	Russia	LT16	C	2016	May-October	Diffusion	8.983	https://doi.org/10.1038/s41467-019-09592-1
Serikova et al. 2019	Russia	LT5	C	2016	May-October	Diffusion	25.557	https://doi.org/10.1038/s41467-019-09592-1
Serikova et al. 2019	Russia	LT6	C	2016	May-October	Diffusion	29.138	https://doi.org/10.1038/s41467-019-09592-1
Serikova et al. 2019	Russia	LT7	C	2016	May-October	Diffusion	8.333	https://doi.org/10.1038/s41467-019-09592-1
Serikova et al. 2019	Russia	LT9	C	2016	May-October	Diffusion	15.52	https://doi.org/10.1038/s41467-019-09592-1
Serikova et al. 2019	Russia	LU1	D	2016	May-October	Diffusion	27.974	https://doi.org/10.1038/s41467-019-09592-1
Serikova et al. 2019	Russia	LU10	D	2016	May-October	Diffusion	37.595	https://doi.org/10.1038/s41467-019-09592-1
Serikova et al. 2019	Russia	LU11	D	2016	May-October	Diffusion	54.944	https://doi.org/10.1038/s41467-019-09592-1
Serikova et al. 2019	Russia	LU12	D	2016	May-October	Diffusion	8.466	https://doi.org/10.1038/s41467-019-09592-1
Serikova et al. 2019	Russia	LU13	D	2016	May-October	Diffusion	32.154	https://doi.org/10.1038/s41467-019-09592-1
Serikova et al. 2019	Russia	LU14	D	2016	May-October	Diffusion	78.185	https://doi.org/10.1038/s41467-019-09592-1
Serikova et al. 2019	Russia	LU16	D	2016	May-October	Diffusion	17.364	https://doi.org/10.1038/s41467-019-09592-1
Serikova et al. 2019	Russia	LU17	D	2016	May-October	Diffusion	46.864	https://doi.org/10.1038/s41467-019-09592-1
Serikova et al. 2019	Russia	LU18	D	2016	May-October	Diffusion	3.409	https://doi.org/10.1038/s41467-019-09592-1
Serikova et al. 2019	Russia	LU2	D	2016	May-October	Diffusion	12.92	https://doi.org/10.1038/s41467-019-09592-1
Serikova et al. 2019	Russia	LU3	D	2016	May-October	Diffusion	10.566	https://doi.org/10.1038/s41467-019-09592-1
Serikova et al. 2019	Russia	LU4	D	2016	May-October	Diffusion	62.955	https://doi.org/10.1038/s41467-019-09592-1
Serikova et al. 2019	Russia	LU5	D	2016	May-October	Diffusion	36.688	https://doi.org/10.1038/s41467-019-09592-1
Serikova et al. 2019	Russia	LU6	D	2016	May-October	Diffusion	10.278	https://doi.org/10.1038/s41467-019-09592-1
Serikova et al. 2019	Russia	LU7	D	2016	May-October	Diffusion	51.979	https://doi.org/10.1038/s41467-019-09592-1
Serikova et al. 2019	Russia	LU8	D	2016	May-October	Diffusion	1.95	https://doi.org/10.1038/s41467-019-09592-1
Serikova et al. 2019	Russia	LU9	D	2016	May-October	Diffusion	53.731	https://doi.org/10.1038/s41467-019-09592-1
Sturtevant et al. 2013	USA	Medium lake	C	2011	June-August	Diffusion	44	https://doi.org/10.1111/gcb.12247
Sturtevant et al. 2013	USA	Old lake	C	2011	June-August	Diffusion	32	https://doi.org/10.1111/gcb.12247
Sturtevant et al. 2013	USA	Young lake	C	2011	June-August	Diffusion	38.7	https://doi.org/10.1111/gcb.12247
Takakai et al. 2008	Russia	Alas Pond	C	2004-2005	June-September	Diffusion	245.4	https://doi.org/10.1029/2007JG000521
This study	Sweden	BD03	S	2018-2019	July - September	Groundwater	36.8985
This study	Sweden	BD03	S	2018-2019	July - September	Groundwater	41.9651
This study	Sweden	BD04	S	2018-2019	July - September	Groundwater	88.6049
This study	Sweden	BD04	S	2018-2019	July - September	Groundwater	18.5264
This study	Sweden	BD05	S	2018-2019	July - September	Groundwater	34.4897
This study	Sweden	BD05	S	2018-2019	July - September	Groundwater	35.0208
This study	Sweden	BD06	S	2018-2019	July - September	Groundwater	59.4727
This study	Sweden	BD06	S	2018-2019	July - September	Groundwater	58.7882
This study	Sweden	BD09	S	2018-2019	July - September	Groundwater	0.391627
This study	Sweden	BD09	S	2018-2019	July - September	Groundwater	4.14742
This study	Sweden	BD10	S	2018-2019	July - September	Groundwater	27.4971
This study	Sweden	BD10	S	2018-2019	July - September	Groundwater	34.089
This study	Sweden	BD11	S	2018-2019	July - September	Groundwater	44.3599
This study	Sweden	BD11	S	2018-2019	July - September	Groundwater	29.3683
This study	Sweden	BD12	S	2018-2019	July - September	Groundwater	-0.566313
This study	Sweden	BD12	S	2018-2019	July - September	Groundwater	1.42228
This study	Sweden	BD13	S	2018-2019	July - September	Groundwater	52.1485
This study	Sweden	BD13	S	2018-2019	July - September	Groundwater	1.97774
This study	Sweden	BD13	S	2018-2019	July - September	Groundwater	55.7042
This study	Sweden	BD13	S	2018-2019	July - September	Groundwater	17.5877
This study	Sweden	BD15	S	2018-2019	July - September	Groundwater	115.537
This study	Sweden	BD15	S	2018-2019	July - September	Groundwater	52.9859
This study	Sweden	BD15	S	2018-2019	July - September	Groundwater	76.4174
This study	Sweden	BD15	S	2018-2019	July - September	Groundwater	56.5561
Thompson et al. 2016	Greenland	EVV Upper lake	C	2014	July	Diffusion	9.47	https://doi.org/10.1007/s10533-016-0261-1
Thompson et al. 2016	Greenland	EVV Upper lake	C	2014	July	Ebullition	11.28	https://doi.org/10.1007/s10533-016-0261-1
Townsend-Small et al. 2017	USA	ATQ-200	C	2014-2015	August	Diffusion	3.76	https://doi.org/10.1002/2017JG004002
Townsend-Small et al. 2017	USA	ATQ-201	C	2014-2015	August	Diffusion	10.35	https://doi.org/10.1002/2017JG004002
Townsend-Small et al. 2017	USA	ATQ-202	C	2014-2015	November	Diffusion	0.69	https://doi.org/10.1002/2017JG004002
Townsend-Small et al. 2017	USA	ATQ-204	C	2014-2015	August	Diffusion	3.02	https://doi.org/10.1002/2017JG004002
Townsend-Small et al. 2017	USA	ATQ-205	C	2014-2015	August	Diffusion	1	https://doi.org/10.1002/2017JG004002
Townsend-Small et al. 2017	USA	ATQ-206	C	2014-2015	August	Diffusion	2.44	https://doi.org/10.1002/2017JG004002
Townsend-Small et al. 2017	USA	ATQ-207	C	2014-2015	August	Diffusion	7.7	https://doi.org/10.1002/2017JG004002
Townsend-Small et al. 2017	USA	ATQ-Ikmakraka	C	2014-2015	August	Diffusion	9.22	https://doi.org/10.1002/2017JG004002
Townsend-Small et al. 2017	USA	BRW-100a	C	2014-2015	August	Diffusion	5.67	https://doi.org/10.1002/2017JG004002
Townsend-Small et al. 2017	USA	BRW-104	C	2014-2015	August	Diffusion	1.54	https://doi.org/10.1002/2017JG004002
Townsend-Small et al. 2017	USA	BRW-106	C	2014-2015	August	Diffusion	0.08	https://doi.org/10.1002/2017JG004002
Townsend-Small et al. 2017	USA	BRW-107	C	2014-2015	August	Diffusion	4.91	https://doi.org/10.1002/2017JG004002
Townsend-Small et al. 2017	USA	BRW-130	C	2014-2015	August	Diffusion	1.48	https://doi.org/10.1002/2017JG004002
Townsend-Small et al. 2017	USA	RDC-306	C	2014-2015	January	Diffusion	1.31	https://doi.org/10.1002/2017JG004002
Townsend-Small et al. 2017	USA	LMR-400	C	2014-2015	August	Diffusion	0.46	https://doi.org/10.1002/2017JG004002
Townsend-Small et al. 2017	USA	LMR-403	C	2014-2015	August	Diffusion	2.73	https://doi.org/10.1002/2017JG004002
Townsend-Small et al. 2017	USA	ATQ-201	C	2014-2015	August	Ebullition	0	https://doi.org/10.1002/2017JG004002
Townsend-Small et al. 2017	USA	ATQ-202	C	2014-2015	November	Ebullition	0	https://doi.org/10.1002/2017JG004002
Townsend-Small et al. 2017	USA	ATQ-207	C	2014-2015	August	Ebullition	0	https://doi.org/10.1002/2017JG004002
Townsend-Small et al. 2017	USA	ATQ-Ikmakraka	C	2014-2015	August	Ebullition	1832.8	https://doi.org/10.1002/2017JG004002
Townsend-Small et al. 2017	USA	BRW-100a	C	2014-2015	August	Ebullition	0	https://doi.org/10.1002/2017JG004002
Townsend-Small et al. 2017	USA	BRW-103	C	2014-2015	August	Ebullition	0	https://doi.org/10.1002/2017JG004002
Townsend-Small et al. 2017	USA	BRW-104	C	2014-2015	August	Ebullition	515.9	https://doi.org/10.1002/2017JG004002
Townsend-Small et al. 2017	USA	BRW-106	C	2014-2015	August	Ebullition	0	https://doi.org/10.1002/2017JG004002
Townsend-Small et al. 2017	USA	BRW-107	C	2014-2015	August	Ebullition	0	https://doi.org/10.1002/2017JG004002
Townsend-Small et al. 2017	USA	BRW-130	C	2014-2015	August	Ebullition	0	https://doi.org/10.1002/2017JG004002
Townsend-Small et al. 2017	USA	LMR-402	C	2014-2015	August	Ebullition	293.1	https://doi.org/10.1002/2017JG004002
Townsend-Small et al. 2017	USA	LMR-403	C	2014-2015	August	Ebullition	0	https://doi.org/10.1002/2017JG004002
Walter Anthony and Anthony 2013	USA	Claudi	C	2008-2009	June-September	Ebullition	130	https://doi.org/10.1002/2017JG004002
Walter Anthony and Anthony 2013	USA	Ikroavik	C	2009-2011	June-September	Ebullition	3.6	https://doi.org/10.1002/jgrg.20087
Walter Anthony and Anthony 2013	USA	Goldstream	D	2008-2012	June-September	Ebullition	78.3	https://doi.org/10.1002/jgrg.20087
Walter Anthony et al. 2010	Russia	Tube Dispencer	C	2002-2003	June-September	Diffusion	8.2	https://doi.org/10.4319/lom.2010.8.0592
Walter Anthony et al. 2010	Russia	Grass	C	2002-2003	June-September	Diffusion	51.7	https://doi.org/10.4319/lom.2010.8.0592
Walter Anthony et al. 2010	Russia	Shuchi	C	2002-2003	June-September	Diffusion	11.8	https://doi.org/10.4319/lom.2010.8.0592
Walter Anthony et al. 2010	USA	E5	C	2004/2007/2010	June-September	Ebullition	3.5	https://doi.org/10.1002/jgrg.20087
Walter Anthony et al. 2010	Russia	Tube Dispencer	C	2002-2003	June-September	Ebullition	117.4	https://doi.org/10.4319/lom.2010.8.0592
Walter Anthony et al. 2010	USA	E1	C	2004	June-September	Ebullition	49.1	https://doi.org/10.4319/lom.2010.8.0592
Walter Anthony et al. 2010	USA	E6	C	2004/2007/2010	June-September	Ebullition	85	https://doi.org/10.4319/lom.2010.8.0592
Walter Anthony et al. 2010	Russia	Grass	C	2002-2003	June-September	Ebullition	24.6	https://doi.org/10.4319/lom.2010.8.0592
Walter Anthony et al. 2010	USA	N2	C	2004/2007/2010	June-September	Ebullition	14.2	https://doi.org/10.4319/lom.2010.8.0592
Walter Anthony et al. 2010	USA	N3	C	2004/2007/2010	June-September	Ebullition	72.6	https://doi.org/10.4319/lom.2010.8.0592
Walter Anthony et al. 2010	USA	NE2	C	2004/2007/2010	June-September	Ebullition	26.4	https://doi.org/10.4319/lom.2010.8.0592
Walter Anthony et al. 2010	Russia	Shuchi	C	2002-2003	June-September	Ebullition	92.4	https://doi.org/10.4319/lom.2010.8.0592
Whalen and Reeburgh 1990	USA	Alaskan lakes	C	1987	July/August	Diffusion	21	https://doi.org/10.1034/j.1600-0889.1990.t01-2-00002.x
Wik et al. 2013	Sweden	Villasjön	S	2009-2012	June-Sept	Ebullition	22	https://doi.org/10.1002/jgrg.20103
Wik et al. 2013	Sweden	InreHarrsjön	S	2009-2012	June-Sept	Ebullition	6.8	https://doi.org/10.1002/jgrg.20103
Wik et al. 2013	Sweden	MellanHarrsjön	S	2009-2012	June-Sept	Ebullition	16.7	https://doi.org/10.1002/jgrg.20103
Yang et al. 2015	Sweden	Medium Lakes	N	2012	July-August	Diffusion	27.2	https://doi.org/10.1007/s10533-015-0154-8
Yang et al. 2015	Norway	Large Lakes	N	2011	July-August	Diffusion	41.6	https://doi.org/10.1007/s10533-015-0154-8
Zimov et al. 1997	Russia	19 lakes	C	-	May-July	Diffusion	5.4	https://doi.org/10.1126/science.277.5327.800
Zimov et al. 1997	Russia	19 lakes	C	-	May-July	Ebullition	7.51	https://doi.org/10.1126/science.277.5327.800
Zimov et al. 1997	Russia	19 lakes	C	-	May-July	Ebullition	7.06	https://doi.org/10.1126/science.277.5327.800
