# Supplementary material for: Groundwater discharge as a driver of methane emissions from Arctic lakes
Source: Nat Commun. 2022 Jun 27;13:3667. doi: 10.1038/s41467-022-31219-1 (PMC9237097; doi:10.1038/s41467-022-31219-1)
Supplement: Supplementary file 5 — Supplementary Data 2 [file 41467_2022_31219_MOESM5_ESM.xlsx]

## Sheet: Information
Column	Information
Code	Sample code
Lake	Code of each study lake
Lat (ºN)	Latitude in decimal degrees
Lon (ºE)	Longitud in decimal degrees
Date	sampling date
Month	Sampling month
Year	Sampling year
MeanDepth (m)	Mean depth of the lake
Depth (cm)	sediment or water depth
Volume (m3)	Volume of the lake
Area (m2)	Area of the lake
CatchArea (m2)	Area of the catchment
CatchSlope	Slope of the catchment
Precip (mm)	Precipitation
Open_mire (%)	Percentage of mire cover in the catchment
wetzone (%)	Percentage of wet areas in the catchment
Rn (Bq m-3)	Dissolved radon concentration
uRn (Bq m-3)	Uncertainty of dissolved radon concentration
CH4 (𝛍M)	Dissolved methane concentration
DIC (𝛍M)	Dissolved inorganic carbon concentration
DOC (mg L-1)	Dissolved organic carboon concentration
TDN (𝛍g L-1)	Total dissolved nitrogen concentration
Cond (𝛍S)	Conductivity of lake water
DO (%)	Percentage of dissolved oxygen
Twater (ºC)	Water temperature
Q (m3 d-1)	Water discharge
k600 (m d-1)	gas transfer velocity
Mass (g)	sediment mass
Rn air (Bq m-3)	Air radon concentration
Density (g cm-3)	Sediment density
Incubation	Sediment incubation code
Diameter (cm)	Diameter of the sediments incubated cores

## Sheet: Water samples
Lake	Year	Month	Station	Lat	Lon	Water type	Rn	CH4	DIC	DOC	TDN	Cond	SPC	pH	Twater	DO
				ºN	ºE		(Bq/m3)	(𝛍M)	(𝛍M)	(mg/L)	(𝛍g/L)	(𝛍V/cm)			(ºC)	(%)
BD03	2019	July	1	68.4483	18.1326	lake	152.603	0.534215	134.402	1.82383	81.3483	10.94	97	6.6	13.1	101.3
BD03	2019	July	2	68.4476	18.1311	lake	125.589	0.337169	129.711	1.2395	67.5154	10.95	9.7	6.66	12.9	101.2
BD03	2019	July	3	68.4475	18.1327	lake	283.529	0.485001	131.182	1.77524	80.3985	11.03	9.7	6.6	12.8	100.4
BD03	2019	July	3_deep	68.4475	18.1327	lake	NA	NA	NA	NA	NA	NA	9.6	NA	11.1	100.6
BD03	2019	July	4	68.447	18.1356	lake	122.085	0.559213	128.707	1.02795	61.2948	10.92	9.7	6.63	12.3	101.2
BD03	2019	July	5	68.4458	18.1353	lake	112.427	0.59641	121.397	2.74757	50.1731	11.09	9.6	6.57	13	102
BD03	2019	July	6	68.445	18.1373	lake	100.093	0.640244	125.188	1.41424	53.1716	10.21	9.4	6.56	14.2	102
BD03	2019	July	inlet1	68.4481	18.1294	inlet	135.298	0	143.458	1.19804	45.2603	22.2	NA	6.79	NA	NA
BD03	2019	July	outlet	68.495	18.1393	outlet	NA	0.534266	123.21	2.93042	61.9961	19.89	NA	6.65	NA	NA
BD03	2019	September	1	68.4483	18.1326	lake	201.761	0	129.767	2.77725	68.9839	17.43	13.7	6.86	7.9	88.2
BD03	2019	September	2	68.4476	18.1311	lake	204.332	0	131.13	1.68091	66.2126	17.37	13.7	6.77	7.8	88
BD03	2019	September	3	68.4475	18.1327	lake	144.091	0	123.558	1.65813	98.7956	17.44	13.7	6.88	7.8	88.5
BD03	2019	September	3_deep	68.4475	18.1327	lake	161.284	0	28.3792	3.2167	59.9973	19.11	13.7	6.84	7.8	87.7
BD03	2019	September	4	69.2527	18.1356	lake	179.35	0	130.348	1.80721	144.257	17.67	13.6	6.89	7.8	88.2
BD03	2019	September	4_deep	68.4458	18.1356	lake	99.626	0.227353	125.651	2.67769	75.4434	17.32	13.4	6.89	7.8	90.9
BD03	2019	September	5	68.445	18.1353	lake	114.708	0	116.6	1.58962	90.1611	15.52	12.9	7.84	6.9	87.5
BD03	2019	September	6	68.4481	18.1373	lake	81.5189	0	115.275	1.65525	77.3956	16.55	12.5	6.68	7	87.9
BD03	2019	September	inlet1	68.4481	18.1294	inlet	400.092	0	139.851	1.60356	59.6261	20.3	NA	6.93	7.4	90.9
BD03	2019	September	inlet2	68.4469	18.13	inlet	9874.13	0	229.29	2.74311	47.3444	15.78	NA	6.19	NA	NA
BD03	2019	September	outlet	68.495	18.1393	outlet	54.1427	0	121.187	1.96459	62.3331	16.34	8.7	6.94	7.7	89.4
BD03	2019	September	out1			outlet	NA	0	111.439	4.28621	127.974	16.11	2.1	6.8	8.2	90.3
BD03	2019	September	out2			outlet	NA	0	109.434	1.68293	73.5475	16.23	10.6	6.79	8.6	89.3
BD03	2019	September	out3			outlet	NA	0	114.213	1.56384	82.8524	16.23	12.2	6.87	8.1	90.2
BD03	2019	September	out4			outlet	NA	0	114.624	1.55022	64.9418	16.26	11.9	6.96	8	90
BD03	2019	September	out5			outlet	NA	0	115.049	1.49746	72.6274	16.22	11.4	6.9	8.4	91.2
BD04	2018	June	1			lake	126.674	0.502317	113.087	2.51691	84.6038	8.46	NA	6.02	14.5	NA
BD04	2018	June	2			lake	249.484	0.463833	115.543	2.75772	77.582	7.86	NA	5.97	16	NA
BD04	2018	June	3			lake	130.138	0.422393	112.117	4.0057	83.4853	8.59	NA	6.01	15.5	NA
BD04	2018	June	5			lake	212.766	0.409624	116.732	3.11746	84.6759	8.62	NA	5.82	17.7	NA
BD04	2018	June	6			lake	173.177	0.490591	112.2	2.57382	75.0028	8.69	NA	6.03	17.7	NA
BD04	2018	June	7			lake	129.912	0.502351	118.31	2.68825	83.8522	8.64	NA	6.01	17.7	NA
BD04	2018	June	8			lake	129.169	0.647556	114.103	2.63611	93.0412	8.94	NA	5.98	17	NA
BD04	2018	June	8_deep			lake	315.05	0.718486	115.547	3.24738	82.3903	8.78	NA	6.02	16	NA
BD04	2018	June	9			lake	149.717	0.613926	113.065	3.38198	107.649	8.91	NA	6.05	17	NA
BD04	2018	June	10			lake	166.757	0.519386	112.214	2.91479	68.5852	8.86	NA	6.02	16	NA
BD04	2018	June	11			lake	172.607	0.590551	118.141	3.67255	94.6263	8.64	NA	6	16	NA
BD04	2018	June	inlet1			inlet	889.242	0.373433	124.206	2.37076	58.0594	86.5666	NA	6.03	NA	NA
BD04	2018	June	outlet			outlet	124.502	0.565185	114.789	2.9526	71.2878	37.2497	NA	6.01	NA	NA
BD04	2018	September	1			lake	88.9388	0.163728	116.254	NA	NA	10.31	NA	6.27	6.27	NA
BD04	2018	September	2			lake	150.076	0.426638	119.064	NA	NA	10.21	NA	6.29	6.29	NA
BD04	2018	September	3			lake	90.6735	0.148047	116.504	NA	NA	10.17	NA	6.29	6.29	NA
BD04	2018	September	5			lake	79.573	0	117.447	NA	NA	10.33	NA	6.29	6.29	NA
BD04	2018	September	6			lake	108.326	0.23201	121.468	NA	NA	10.42	NA	6.28	6.28	NA
BD04	2018	September	7			lake	122.172	0.293242	132.091	NA	NA	10.02	NA	6.21	6.21	NA
BD04	2018	September	8			lake	90.705	0	125.52	NA	NA	10.67	NA	6.25	6.25	NA
BD04	2018	September	8b			lake	59.49	0.268945	130.677	NA	NA	10.3	NA	6.29	6.29	NA
BD04	2018	September	9			lake	141.353	0	126.561	NA	NA	10.53	NA	6.23	6.23	NA
BD04	2018	September	10			lake	98.8592	0.210018	132.646	NA	NA	10.33	NA	6.17	6.17	NA
BD04	2018	September	11			lake	82.1361	0.133635	129.849	NA	NA	10.01	NA	6.18	6.18	NA
BD04	2018	September	inlet1			inlet	470.733	0	167.124	NA	NA	11.73	NA	6.16	6.16	NA
BD04	2018	September	outlet			outlet	95.1669	0.261556	132.019	NA	NA	10.34	NA	6.28	6.28	NA
BD05	2019	July	1	68.4411	18.1512	lake	48.1954	0.395357	164.867	0.988608	40.3965	16.32	14.1	6.68	14.7	100.5
BD05	2019	July	2	68.4422	18.1499	lake	64.0243	0	165.958	1.52755	29.483	16.31	14.2	6.75	14.4	100.3
BD05	2019	July	2_deep	68.4422	18.1499	lake	50.8914	0.453775	167.795	0.996826	39.8655	16.32	14.1	6.67	10.8	99
BD05	2019	July	3	68.444	18.146	lake	87.4881	0	166.533	1.04807	74.848	16.85	14.3	6.71	14.6	100.4
BD05	2019	July	4	68.4421	18.1464	lake	61.5066	0	155.25	1.69862	45.5658	16.41	14.3	6.73	14.4	100.3
BD05	2019	July	5	68.4409	18.1464	lake	54.6688	0	166.819	3.16289	38.5566	16.24	14.4	6.71	13	101.2
BD05	2019	July	inlet1	68,44417	18,14359	inlet	80.4084	0	128.787	1.06841	30.3412	11.33	NA	6.54	NA	NA
BD05	2019	July	inlet2	68,44498	18,14646	inlet	249.025	0	202.511	1.03923	37.1068	21.1	NA	6.87	NA	NA
BD05	2019	July	outlet	68,43881	18,14342	outlet	85.1974	0.646038	161.991	1.48377	29.3686	16.95	NA	NA	NA	NA
BD05	2019	September	1	68.4411	18.1512	lake	84.1097	0	136.614	1.33391	51.6949	20.3	15.2	6.35	8.9	89.3
BD05	2019	September	2	68.4422	18.1499	lake	37.5217	0	130.702	1.20004	63.7734	21.1	15.6	6.58	8.9	89.3
BD05	2019	September	2_deep	68.4422	18.1499	lake	55.5474	0	132.868	1.07352	68.508	20.8	15.7	6.34	8.9	88.9
BD05	2019	September	3	68.444	18.146	lake	62.4605	0	131.59	2.02186	74.5488	19.81	15.7	6.72	8.9	90
BD05	2019	September	4	68.4421	18.1464	lake	85.312	NA	NA	3.74258	69.9758	21.1	15.6	6.41	8.6	92
BD05	2019	September	5	68.4409	18.1464	lake	55.1124	0	137.879	1.26181	135.168	20	15.7	6.69	8.8	90.1
BD05	2019	September	inlet1	68,44417N	18,14359	inlet	163.368	0	120.872	1.74862	100.287	16.25	12.8	6.67	7.1	95.2
BD05	2019	September	inlet2	68,44498N	18,14646	inlet	404.284	0	85.8472	2.96313	56.2103	25.8	20.8	6.77	6.4	96
BD05	2019	September	outlet	68,43881N	18,14342	outlet	71.691	0	137.94	1.17977	52.7153	19.38	15.6	6.73	8.4	94.4
BD06	2019	July	1	68.4423	18.1545	lake	99.7614	0	116.114	1.81893	86.3735	11.67	10	5.94	13.9	101.3
BD06	2019	July	2	68.4451	18.159	lake	394.068	0.526889	118.511	9.4282	106.82	11.66	10.1	6.27	15	100.3
BD06	2019	July	3	68.4442	18.1571	lake	129.005	0.42104	123.142	3.94781	98.2924	11.6	10.1	6.32	15.2	100.8
BD06	2019	July	4	68.4424	18.1573	lake	90.2362	0.53116	121.205	1.99011	54.8807	11.66	10.2	6.35	15	100.2
BD06	2019	July	4_deep	68.4424	18.1573	lake	72.7641	0.514717	121.318	1.49284	61.1179	11.57	10.1	6.35	12.1	99.4
BD06	2019	July	5	68.4417	18.1562	lake	139.153	0.36755	121.934	3.83609	81.6464	11.7	10.2	6.33	14.8	100.5
BD06	2019	July	6	68.4426	18.1591	lake	98.7169	0.422597	114.949	3.31283	56.5206	11.49	10.2	6.36	15.3	100.6
BD06	2019	July	7	68.4431	18.1618	lake	63.8814	0	124.68	1.55525	58.0746	11.58	10.1	6.36	15.5	100.5
BD06	2019	July	8	68.4435	18.165	lake	147.045	0	119.283	1.50392	69.579	12.03	10.4	6.33	15.7	101.3
BD06	2019	July	9	68.4426	18.1661	lake	166.903	0.424727	123.199	2.5034	75.4406	11.78	10.1	NA	15.4	101.3
BD06	2019	July	inlet1	68.4401	18,49216	inlet	415.164	0.753114	123.194	1.75843	56.4273	9.93	NA	5.98	NA	NA
BD06	2019	July	outlet	68.4359	18,49939	outlet	127.308	0.44	141	1.87058	128.201	12.06	NA	6.26	NA	NA
BD06	2019	September	1	68.4423	18.1545	lake	161.613	0	82.9065	1.76827	140.509	13.86	10.9	6.58	7.9	89.8
BD06	2019	September	2	68.4451	18.159	lake	264.856	0	86.1068	5.13936	94.6559	13.97	10.9	6.41	7.4	89.4
BD06	2019	September	3	68.4442	18.1571	lake	60.4949	0	85.8072	1.55551	93.4543	14.96	10.8	6.01	8	89.1
BD06	2019	September	4	68.4424	18.1573	lake	89.6981	0	82.7101	5.36151	95.2385	13.91	10.8	6.34	8	89.1
BD06	2019	September	5	68.4417	18.1562	lake	103.87	0	82.7076	1.54594	84.7236	13.91	10.8	6.52	7.9	89.7
BD06	2019	September	6	68.4426	18.1591	lake	76.3161	0	85.8105	2.82497	113.411	14.74	10.9	6.46	7.9	89.1
BD06	2019	September	7	68.4431	18.1618	lake	109.355	0	84.3768	4.36256	225.562	15.23	10.9	5.89	7.8	89
BD06	2019	September	8	68.4435	18.165	lake	139.457	0.221875	85.9217	1.67033	76.846	14.22	11.1	6.38	6.9	89.2
BD06	2019	September	9	68.4426	18.1661	lake	131.65	0	88.8884	1.69957	89.6092	14.57	11.2	6.65	6.6	89.6
BD06	2019	September	inlet1	68.4401	18,49216	inlet	305.476	0	88.2404	5.85843	88.3046	13.13	10.1	6.35	6.8	93.9
BD06	2019	September	outlet	68.4359	18,49939	outlet	132.287	0	85.8472	1.47223	69.919	14.72	10.9	6.63	7.1	94.4
BD09	2019	July	1	68.4368	18.4938	lake	36.9784	0.468864	129.49	6.47781	109.805	NA	12.6	6.73	13.3	98.1
BD09	2019	July	2	68.4361	18.4947	lake	34.5032	0.487867	133.27	4.44768	113.434	17.11	12.8	6.55	13.1	97.8
BD09	2019	July	3	68.4368	18.4938	lake	26.056	0.504945	130.417	4.75636	110.506	16.32	12.6	6.55	13.3	98.3
BD09	2019	July	3_deep	68.4368	18.4938	lake	NA	NA	NA	NA	NA	NA	NA	NA	NA	NA
BD09	2019	July	4	68.4364	18.4963	lake	59.1064	0.586171	133.905	4.59843	136.818	16.65	12.8	6.49	13.5	98.8
BD09	2019	July	5	68.4362	18.4976	lake	45.0501	0.768122	133.97	4.78539	128.915	16.01	12.8	6.55	14.1	99.9
BD09	2019	July	outlet	68.4359	18,49939	outlet	99.1001	NA	NA	NA	NA	NA	NA	NA	NA	NA
BD09	2019	September	1	68.4368	18.4938	lake	65.547	0	108.038	4.96498	196.09	18.48	13.8	6.54	5.4	88
BD09	2019	September	2	68.4368	18.4947	lake	69.7756	0	105.18	5.14195	189.987	18.05	13.9	6.5	5.4	88.4
BD09	2019	September	3	68.4364	18.4938	lake	218.907	0	109.464	4.83261	175.222	17.99	13.9	6.5	5.5	87.5
BD09	2019	September	3_deep	68.4362	18.4938	lake	80.6085	0	101.885	4.68088	162.948	18.2	13.9	6.36	6.5	87.4
BD09	2019	September	4	68.4359	18.4963	lake	51.5583	NA	NA	5.41001	176.975	17.87	13.9	6.55	5.4	87.9
BD09	2019	September	5	68.4368	18.4976	lake	65.6255	0.708438	110.27	5.9341	180.312	17.7	14	6.47	5.2	90.1
BD09	2019	September	inlet	68.4401	18,49216	inlet	1234.25	0.353281	312.422	6.12283	279.622	43.7	31.4	6.03	5.1	86.7
BD09	2019	September	outlet	68.4359	18,49939	outlet	79.8875	2.42463	220.033	4.80024	144.333	19.81	14.6	6.14	5	89.1
BD10	2019	July	1	68.4439	18.5002	lake	61.8485	0.42725	123.161	4.56008	181.209	15.15	11.5	6.49	13.1	99.9
BD10	2019	July	2	68.4431	18.5023	lake	72.3542	0	118.528	5.27018	127.069	14.83	11.5	6.52	13.3	100.6
BD10	2019	July	3	68.442	18.5001	lake	90.1015	0	119.222	4.95022	116.669	14.75	11.6	6.55	13.9	100.7
BD10	2019	July	3_deep	68.442	18.5001	lake	79.5741	0	115.84	3.55546	88.8457	14.9	1,,6	6.52	12	97.7
BD10	2019	July	4	68.4419	18.5143	lake	129.49	0	120.46	3.21478	83.4948	14.74	11.5	6.55	13.2	101
BD10	2019	July	5	68.4404	18.5006	lake	162.954	0	119.99	3.50449	85.7723	14.69	11.7	6.5	13.5	101.6
BD10	2019	July	inlet	68.444	18.4976	inlet	3690.12	0.550771	224.845	4.35407	112.214	24.7	NA	6.49	NA	NA
BD10	2019	July	outlet	68.4423	18.5056	outlet	85.3881	0.342792	122.018	3.3881	70.0191	14.67	NA	6.75	NA	NA
BD10	2019	September	1	68.4439	18.5002	lake	112.364	0	107.112	3.16186	159.779	17.98	9.5	5.58	6.7	89.9
BD10	2019	September	2	68.4431	18.5023	lake	80.4187	0	111.49	2.99659	100.367	18.6	9.5	6.44	6.8	89.6
BD10	2019	September	3	68.442	18.5001	lake	108.736	0	109.312	3.61158	140.434	19.1	9.4	6.39	6.8	89.3
BD10	2019	September	3_deep	68.442	18.5001	lake	132.564	0	108.386	3.66166	121.399	19.74	9.4	6.79	6.8	89.1
BD10	2019	September	4	68.4419	18.4976	lake	190.054	0.183399	108.152	3.22661	124.578	18.7	9.3	6.6	6.5	89.3
BD10	2019	September	5	68.4404	18.5006	lake	118.057	0	109.166	5.32419	112.622	23.8	8.9	6.84	6.5	88.6
BD10	2019	September	inlet	68.444	18.4976	inlet	3995.16	0.32152	213.723	5.01029	113.827	31	16	5.07	6.3	93.8
BD10	2019	September	outlet	68.4423	18.5056	outlet	105.297	0	111.384	3.40572	105.832	19.16	9.5	6.8	6.8	94.1
BD11	2019	July	1	68.4515	18.5776	lake	73.3953	0.600853	170.508	9.3261	491.307	28.5	16.5	6.79	17.9	100.5
BD11	2019	July	2	68.452	18.5705	lake	128.316	0.494243	167.748	4.46581	251.253	18.6	16.7	6.77	17.1	97.9
BD11	2019	July	3	68.4514	18.5719	lake	78.2255	0.492922	164.556	4.33717	186.744	19.84	16.6	6.76	17.2	98.1
BD11	2019	July	3_deep_4m	68.4514	18.5719	lake_deep	46.6526	0	188.497	6.20522	169.812	18.42	16	6.45	10.5	93.3
BD11	2019	July	3_deep_8m	68.4514	18.5719	lake_deep	179.109	0	410.239	5.35825	100.573	26.9	24.5	6.26	5.9	57.5
BD11	2019	July	4	68.4524	18.5768	lake	89.8073	0.753083	170.949	4.10535	192.655	19.61	17.2	6.74	16.7	1.7
BD11	2019	July	5	68.4519	18.5732	lake	85.2747	0.623468	173.498	4.0442	150.453	18.94	16.8	6.69	16.9	98.8
BD11	2019	July	inlet1	68.4506	18.5685	inlet	184.594	0	188.043	4.61613	640.83	20	16.1	6.71	5	95.9
BD11	2019	July	inlet2	68.4496	18.5691	inlet	1275.98	0	290.744	7.48346	524.243	29.5	NA	6.71	NA	NA
BD11	2019	July	outlet	68.4528	18.578	outlet	97.0084	0.931082	173.988	12.0901	214.443	19.77	NA	6.75	NA	NA
BD11	2019	September	1	68.4515	18.5776	lake	57.6036	0	178.228	5.60607	152.239	13.5	20.8	7.52	6	89.7
BD11	2019	September	2	68.452	18.5705	lake	92.7366	0	183.084	4.27298	213.13	13.9	21.1	7.13	7.1	87.5
BD11	2019	September	3	68.4514	18.5719	lake	90.613	0.19014	185.788	3.89787	133.764	13.8	21	7.2	7.1	87.3
BD11	2019	September	3_deep	68.4514	18.5719	lake	101.018	0	188.6	4.11174	160.479	13.9	21.1	7.21	7.1	86.9
BD11	2019	September	4	68.4524	18.5768	lake	60.3759	0.179817	177.296	3.87795	142.74	13.9	21.1	7.06	7.1	88.7
BD11	2019	September	5	68.4519	18.5732	lake	81.5138	0.389728	180.297	3.70077	127.026	13.3	20.9	7.15	7.1	14.1
BD11	2019	September	inlet1	68.4506	18.5685	inlet	229.41	0	160.6	7.80418	185.211	10.1	16.1	6.7	5	95.9
BD11	2019	September	inlet2	68.4496	18.5691	inlet	522.214	0.364968	352.772	5.57353	188.76	22.6	37.1	7.23	4.5	95.7
BD11	2019	September	outlet	68.4528	18.578	outlet	46.4745	0.552201	204.414	10.4979	116.355	13.1	20.9	7.32	5.4	93.8
BD12	2019	July	1	68.4433	18.5769	lake	27.7264	0.815215	117.32	5.68855	173.167	12.88	10.7	6.23	18.8	100.8
BD12	2019	July	2	68.4426	18.5775	lake	24.0596	0.605891	104.867	4.69381	158.994	12.33	10.8	6.3	17.9	100.7
BD12	2019	July	3	68.4423	18.5777	lake	34.9192	0.713979	106.998	4.60085	148.721	12.26	10.7	6.26	18.3	100
BD12	2019	July	3_deep	68.4423	18.5777	lake	23.9988	0	124.192	7.81695	369.11	12.25	10.6	6.04	10.1	91.3
BD12	2019	September	1	68.4433	18.5769	lake	26.9233	0.217678	87.4119	4.84829	158.802	14.07	11.2	6.54	5	92
BD12	2019	September	2	68.4426	18.5775	lake	34.6448	0	83.5441	4.67113	143.21	14.06	11	6.47	5	89.6
BD12	2019	September	3	68.4423	18.5777	lake	48.7269	0	85	6.4	173.8	14.47	10.9	6.56	5	90
BD12	2019	September	3_deep	68.4423	18.5777	lake	65.2038	0	82.3675	4.94464	166.652	14.15	10.9	7.41	5	89.6
BD13	2018	June	1	68.4612	18.5997	lake	149.852	0	147.989	4.99582	124.414	16.03	NA	6.43	9.3	NA
BD13	2018	June	3	68.4611	18.6013	lake	140.97	0.664666	159.537	4.96115	135.7	15.9	NA	6.63	9.9	NA
BD13	2018	June	4	68.4606	18.5992	lake	185.885	0.460492	156.064	5.54627	192.839	16.23	NA	6.66	9.9	NA
BD13	2018	June	5	68.4604	18.6014	lake	221.742	0.615648	151.777	5.26329	143.843	16.26	NA	6.64	9.4	NA
BD13	2018	June	6	68.4604	18.6033	lake	120.683	0.360123	151.433	4.96741	140.841	16.28	NA	6.53	9.3	NA
BD13	2018	June	7	68.4599	18.6001	lake	143.607	0.519511	156.118	5.44095	183.398	NA	NA	6.43	9.3	NA
BD13	2018	June	8	68.4596	18.6022	lake	144.145	0.675745	143.077	5.01249	133.74	16.08	NA	6.61	9.3	NA
BD13	2018	June	9	68.4595	18.6058	lake	251.886	0.493906	157.525	5.41325	142.773	16.36	NA	6.65	9.6	NA
BD13	2018	June	10	68.4591	18.609	lake	263.087	0.38796	151.791	5.1643	148.142	16.92	NA	6.68	10.3	NA
BD13	2018	June	inlet	68.4597	18.5987	inlet	633.289	0.397006	187.286	8.23488	172.289	14	NA	5.97	8.4	NA
BD13	2018	June	outlet	68.4584	18.6114	outlet	264.649	0.475974	160.884	5.10054	160.312	16.88	NA	6.67	10.2	NA
BD13	2018	September	1	68.4612	18.5997	lake	54.0078	0.375419	183.884	NA	NA	18.23	NA	7.41	10.9	NA
BD13	2018	September	3	68.4611	18.6013	lake	61.6475	0.181391	153.326	NA	NA	17.56	NA	6.73	11	NA
BD13	2018	September	4	68.4606	18.5992	lake	69.3481	0.294783	186.706	NA	NA	18	NA	6.66	10.1	NA
BD13	2018	September	5	68.4604	18.6014	lake	76.8896	0	183.585	NA	NA	17.8	NA	6.74	9.8	NA
BD13	2018	September	6	68.4604	18.6033	lake	56.5485	0	175.516	NA	NA	17.81	NA	6.85	9.8	NA
BD13	2018	September	7	68.4599	18.6001	lake	84.1191	0.278234	169.823	NA	NA	18.3	NA	6.72	10.8	NA
BD13	2018	September	8	68.4596	18.6022	lake	54.9303	0.272723	184.854	NA	NA	17.47	NA	6.82	9.7	NA
BD13	2018	September	9	68.4595	18.6058	lake	49.6481	0.319634	185.609	NA	NA	17.45	NA	6.92	8.8	NA
BD13	2018	September	10	68.4591	18.609	lake	80.866	0.429915	179.596	NA	NA	17.81	NA	7.09	10.9	NA
BD13	2018	September	inlet	68.4597	18.5987	inlet	1264.48	0.350744	334.54	NA	NA	24.2	NA	6.59	9.1	NA
BD13	2018	September	outlet	68.4584	18.6114	outlet	75.0007	0.455497	188.415	NA	NA	18.57	NA	6.76	11.2	NA
BD13	2019	July	1	68.4612	18.5997	lake	215.391	0.689118	145.399	4.551	110.036	16.62	14	11.1	16.6	101
BD13	2019	July	3	68.4611	18.6013	lake	102.454	0	143.976	4.56078	129.309	16.08	14.2	8.9	17.5	104.6
BD13	2019	July	4	68.4606	18.5992	lake	363.14	0.560995	136.633	4.71501	126.743	16.77	14	13.4	18.5	103.2
BD13	2019	July	5	68.4604	18.6014	lake	86.3063	0.437038	146.587	4.39453	105.478	15.84	13.9	9.55	16.9	100.9
BD13	2019	July	6	68.4604	18.6033	lake	108.425	0.564771	137.524	4.36216	131.051	15.99	14	12.6	18.6	103.1
BD13	2019	July	7	68.4599	18.6001	lake	166.936	0.718534	146.7	4.30352	114.676	16.33	14.2	14.2	16.8	103.3
BD13	2019	July	8	68.4596	18.6022	lake	219.581	0.669207	155.591	10.0626	297.168	16.26	14	10.8	18.5	102.5
BD13	2019	July	10	68.4595	18.6058	lake	233.568	0.792121	160.176	4.54788	114.561	16.26	14.2	10.8	17.3	101.7
BD13	2019	July	11	68.4591	18.609	lake	211.671	0.689118	145.952	4.64066	288.287	16.45	14.3	18.1	18.6	103.2
BD13	2019	July	inlet1	68.4597	18.5987	inlet	985.059	0.791709	314.631	8.11346	157.838	24.7	NA	13.4	NA	NA
BD13	2019	July	inlet2			inlet	NA	0	208.354	7.74098	143.441	17.7	21.1	13.8	7.1	90.8
BD13	2019	July	outlet	68.4584	18.6114	outlet	145.045	0.851851	143.025	6.98631	109.674	16.67	NA	13.3	NA	NA
BD13	2019	September	1	68.4612	18.5997	lake	72.3161	0	127.661	9.41558	128.955	20.8	16.3	6.82	8.8	86.6
BD13	2019	September	3	68.4611	18.6013	lake	61.9161	0.535814	123.306	5.41378	128.311	20.9	16.2	6.76	8.8	83.9
BD13	2019	September	4	68.4606	18.5992	lake	102.127	0	127.389	4.63057	162.568	NA	15.7	NA	8.3	88
BD13	2019	September	5	68.4604	18.6014	lake	52.2226	0	145.148	4.72048	171.48	21.1	16.3	6.83	8.8	86.8
BD13	2019	September	5_deep	68.4604	18.6014	lake	26.5114	0.238328	123.593	4.38369	141.229	20.5	16.4	6.83	8.8	86.6
BD13	2019	September	6	68.4604	18.6033	lake	63.643	0	278.572	5.86407	159.11	20.8	16.3	6.82	8.5	88.1
BD13	2019	September	7	68.4599	18.6001	lake	75.041	0.244791	168.001	6.12628	170.719	21.8	16.2	6.82	8.8	87.2
BD13	2019	September	8	68.4596	18.6022	lake	64.7338	15.6504	204.147	4.40432	227.552	21	16	6.67	9	55.8
BD13	2019	September	10	68.4595	18.6058	lake	55.6064	0.731723	116.24	4.41899	135.548	20.9	16.4	6.89	7.6	87.5
BD13	2019	September	11	68.4591	18.609	lake	24.4173	0.510368	121.88	4.82097	168.188	20.9	16.4	6.9	7.5	86.7
BD13	2019	September	inlet1	68.4597	18.5987	inlet	274.832	0	196.328	6.89102	173.494	30.2	16.5	6.48	7.4	78.8
BD13	2019	September	inlet2			inlet	129.408	0.325883	203.902	6.93812	173.249	27.2	21.1	6.44	7.1	90.8
BD13	2019	September	outlet	68.4584	18.6114	outlet	62.9718	0.381207	0.381207	4.60237	124.852	21.2	15.7	6.76	7.4	94.1
BD15	2018	June	1	68.331	19.1507	lake	174.613	0.511839	241.013	3.94298	145.643	31	NA	7.06	10.3	NA
BD15	2018	June	2	68.332	19.1502	lake	303.436	0.711436	233.71	3.8944	142.876	32.3	NA	7.1	10.1	NA
BD15	2018	June	3	68.3316	19.1519	lake	216.055	0.351504	234.809	3.54477	127.646	31.2	NA	7.15	10	NA
BD15	2018	June	3_deep	68.3316	19.1519	lake	232.233	0.540994	241.602	3.44521	131.583	31	NA	7.1	10.1	NA
BD15	2018	June	4	68.3321	19.1529	lake	179.548	0.442995	240.554	6.31072	135.412	32	NA	7.09	10	NA
BD15	2018	June	5	68.3325	19.1538	lake	159.355	0.346822	240.041	3.46529	124.628	31.5	NA	7.11	10.1	NA
BD15	2018	June	6	68.3314	19.1538	lake	155.718	0.266768	238.53	4.27203	132.686	32.4	NA	7.11	10	NA
BD15	2018	June	7	68.3321	19.1562	lake	150.911	0.329818	245.263	4.10732	105.925	32.4	NA	7.08	10.1	NA
BD15	2018	June	8	68.3316	19.1563	lake	187.099	0.460047	257.087	4.77298	109.942	32.3	NA	7.08	10	NA
BD15	2018	June	9	68.3325	19.1571	lake	235.306	0.596176	241.299	3.42429	118.068	32.1	NA	7.13	10.1	NA
BD15	2018	June	10	68.3319	19.1577	lake	297.442	0.552343	239.992	3.35713	109.381	32.1	NA	7.13	10	NA
BD15	2018	June	inlet	68.3316	19.149	inlet	2909.73	0.306228	382.068	9.72643	206.988	38.5	NA	6.52	8.8	NA
BD15	2018	September	1	68.331	19.1507	lake	128.171	0.177621	266.383	NA	NA	32.2	NA	7.22	12.1	NA
BD15	2018	September	2	68.332	19.1502	lake	173.131	0.0390831	266.871	NA	NA	32.1	NA	7.2	10.9	NA
BD15	2018	September	3	68.3316	19.1519	lake	89.7985	0.165411	270.872	NA	NA	32.5	NA	7.11	11.9	NA
BD15	2018	September	3_deep	68.3316	19.1519	lake	115.538	0.0858781	268.184	NA	NA	32.7	NA	7.13	11.1	NA
BD15	2018	September	4	68.3321	19.1529	lake	100.114	0.202717	276.139	NA	NA	32.6	NA	7.03	10.9	NA
BD15	2018	September	5	68.3325	19.1538	lake	83.8182	0.0790253	280.106	NA	NA	32.8	NA	7	10.7	NA
BD15	2018	September	6	68.3314	19.1538	lake	156.076	0	276.322	NA	NA	32.5	NA	6.98	10.2	NA
BD15	2018	September	7	68.3321	19.1562	lake	135.75	0	277.131	NA	NA	32.3	NA	6.96	11.4	NA
BD15	2018	September	8	68.3316	19.1563	lake	119.449	0.160864	276.111	NA	NA	32.6	NA	7	10.9	NA
BD15	2018	September	9	68.3325	19.1571	lake	159.636	0.130993	274.066	NA	NA	32.6	NA	7.05	11.3	NA
BD15	2018	September	10	68.3319	19.1577	lake	140.332	0.0773073	273.835	NA	NA	32.4	NA	7	11.6	NA
BD15	2019	June	1	68.3316	19.1507	lake	221.609	0.247646	248.512	4.0565	130.241	NA	NA	NA	12.5	NA
BD15	2019	June	2	68.331	19.1502	lake	171.074	0.200711	249.375	3.62573	141.396	NA	NA	NA	13.5	NA
BD15	2019	June	3	68.332	19.1519	lake	215.929	0.196132	237.716	3.69185	146.73	NA	NA	NA	12.8	NA
BD15	2019	June	4	68.3321	19.1529	lake	226.979	0.247646	252.308	3.76045	124.598	NA	NA	NA	13.3	NA
BD15	2019	June	5	68.3325	19.1538	lake	153.324	0.180869	237.029	7.20197	145.857	NA	NA	NA	13.2	NA
BD15	2019	June	6	68.3314	19.1538	lake	181.483	0.425081	243.442	3.78118	172.137	NA	NA	NA	12.9	NA
BD15	2019	June	7	68.3321	19.1562	lake	213.234	0.444541	239.112	3.61767	138.761	NA	NA	NA	13	NA
BD15	2019	June	8	68.3316	19.1563	lake	148.132	0.457515	240.73	4.56323	160.061	NA	NA	NA	13	NA
BD15	2019	June	9	68.3325	19.1571	lake	162.052	0.186593	236.427	3.66307	155.414	NA	NA	NA	13.2	NA
BD15	2019	June	10	68.3319	19.1577	lake	222.23	0.355252	241.114	5.04232	150.198	NA	NA	NA	13.2	NA
BD15	2019	June	inlet	68.3316	19.149	inlet	8180.02	0.413252	669.309	11.4113	235.108	NA	NA	NA	8.9	NA
BD15	2019	June	outlet	68.3319	19.159	outlet	NA	NA	NA	3.6593	126.605	NA	NA	NA	NA	NA
BD15	2019	July	1	68.331	19.1507	lake	261.609	0.466858	246.11	11.1993	135.404	34.6	30.9	6.94	14.6	101.4
BD15	2019	July	2	68.332	19.1502	lake	199	0.200711	246.533	3.63956	118.623	31.9	31.3	7.12	14.19	101.5
BD15	2019	July	3	68.3316	19.1519	lake	179.52	0.196132	255.012	17.6788	127.133	31.7	31.2	7.07	14.6	100.9
BD15	2019	July	3_deep	68.3316	19.1519	lake	NA	NA	NA	6.45901	119.712	32.5	31	7.06	12.4	98.7
BD15	2019	July	4	68.3321	19.1529	lake	158.714	0.247646	246.944	3.76045	124.598	32.2	31.3	7.07	14.7	100.8
BD15	2019	July	5	68.3325	19.1538	lake	179.033	0.180869	248.173	5.36732	121.045	31.3	31.5	7.14	14.4	100.9
BD15	2019	July	6	68.3314	19.1538	lake	167.54	0.425081	250.713	4.80199	124.38	32.9	31.2	7.08	14.4	100.6
BD15	2019	July	7	68.3321	19.1562	lake	232.472	0.536178	240.853	3.67267	136.352	33.7	31.4	7.07	14.3	100.4
BD15	2019	July	8	68.3316	19.1563	lake	170.951	0.457515	249.445	8.78834	119.326	33.4	31.1	7.07	14.3	100.7
BD15	2019	July	9	68.3325	19.1571	lake	230.784	0.186593	245.574	3.89042	134.9	35.5	31.2	7.04	14.2	100.3
BD15	2019	July	10	68.3319	19.1577	lake	198.934	0.355252	253.841	3.55986	121.385	34.2	31.2	7.06	14.2	100.3
BD15	2019	July	inlet	68.3316	19.149	inlet	7352.73	0	800.691	12.9175	162.596	59.1	NA	6.12	NA	NA
BD15	2019	July	outlet	68.3319	19.159	outlet	236.89	0	252.764	NA	NA	34.7	NA	7.02	NA	NA
BD15	2019	September	1	68.331	19.1507	lake	141.768	0	204.932	3.61018	186.735	40.2	31.3	7.19	10.3	89.4
BD15	2019	September	2	68.332	19.1502	lake	93.322	0	200.402	3.46512	161.75	40.5	31.5	7.14	10.1	88.2
BD15	2019	September	3	68.3316	19.1519	lake	90.5113	0.185038	195.225	3.73838	183.195	41	31.5	7.18	10.1	88.2
BD15	2019	September	3_deep	68.3316	19.1519	lake	54.4584	0	195.016	3.46434	150.868	40.1	31.5	7.21	10.1	87.9
BD15	2019	September	4	68.3321	19.1529	lake	75.1449	0	191.705	3.19702	145.658	40.3	31.4	7.19	10.1	88.4
BD15	2019	September	5	68.3325	19.1538	lake	93.3049	0	174.611	NA	NA	40.2	31.4	7.19	10.1	88.3
BD15	2019	September	6	68.3314	19.1538	lake	118.286	0	197.857	3.42899	142.323	40.1	31.5	7.14	10	89.7
BD15	2019	September	7	68.3321	19.1562	lake	121.347	0	198.651	3.3914	152.658	49	31.5	7.27	10.1	88.4
BD15	2019	September	8	68.3316	19.1563	lake	77.4603	0	188.851	3.43955	138.833	42.7	31.4	7.19	10.1	88.7
BD15	2019	September	9	68.3325	19.1571	lake	122.203	0	199.242	3.34683	138.713	186.4	31.4	7.5	10	88.5
BD15	2019	September	10	68.3319	19.1577	lake	97.4505	0	207.103	4.29868	191.014	40.4	31.5	7.16	10.1	88.7
BD15	2019	September	outlet	68.3319	19.159	outlet	234.315	1.03732	210.16	4.65745	203.419	36.8	NA	7.17	NA	NA

## Sheet: Groundwater samples
Lake	Year	Month	Code	Lat	Lon	Rn	CH4	DIC	DOC	TDN
						(Bq m-3)	(𝛍M)	(𝛍M)	(mg L-1)	(𝛍g L-1)
BD03	2019	September	BD03-END1	68.4483	18.1283	22496	150.956	3104.2	1.17977	52.7153
BD03	2019	September	BD03-END2	68.4462	18.1334	75121.7	7.83232	1371.37	2.0863	66.3857
BD04	2018	July	GW 4-1	68.4484	18.16	590.095	0.703035	116.439	8.50599	183.645
BD04	2018	July	GW 4-2	68.4469	18.1605	1370.14	157.018	2195.32	11.8758	282.015
BD04	2018	July	GW 4-3	68.4465	18.156	3373.56	187.508	3570.21	8.58551	86.1925
BD04	2018	July	GW 4-4	68.4449	18.1564	5277.19	237.178	3147.56	5.36542	169.578
BD04	2018	July	GW_mire1	68.4476	18.1564	NA	117.598	4908.06	NA	NA
BD04	2018	July	GW_mire2	68.4466	18.1533	NA	5.937	474.249	NA	NA
BD05	2019	September	BD05-END1	68.4419	18.1411	1955.24	825.061	6608.6	20.2041	485.553
BD05	2019	September	BD05-END2	68.4433	18.1442	1691.09	215.038	215.038	6.74199	239.7
BD06	2019	July	BD06 Pz1	68.443	18.154	42234.4	0.431401	1960.72	2.87695	239.788
BD06	2019	July	BD06 Pz2	68.4482	18.157	25648	0.431401	892	3.67121	129.446
BD06	2019	July	BD06 Pz3	68.444	18.1621	2853.7	337.961	1734.24	4.32217	876.955
BD06	2019	September	BD06-END1	68.4473	18.1567	8223.34	35.1415	2696.17	1.71126	79.6451
BD06	2019	September	BD06-END2	88.4436	18.1618	5351.17	154.605	3248.8	6.30037	194.907
BD06	2019	September	BD06-END3	68.4414	18.167	18869.5	212.111	4067.48	3.54014	160.852
BD06	2019	September	BD06-END4	68.4412	18.1545	3534.23	363.99	5213	26.4	582.9
BD09	2019	September	BD09_T1	68.4362	18.4927	3174.72	193.432	5058.65	8.19216	266.285
BD09	2019	September	BD09-T2	68.4381	18.4941	3242.78	NA	NA	20.897	393.518
BD09	2019	September	BD09-T3	68.4434	18.4961	11931.1	79.4833	1974.1	19.266	544.703
BD10	2019	September	BD10-END1	68.4449	18.5025	1844.32	214.335	3633.01	13.2059	343.115
BD10	2019	September	BD10-END2	68.4406	18.4977	2107.18	666.027	2797.84	2.55454	453.201
BD11	2019	September	BD11-Pz1	68.4528	18.5744	1787	21.2921	2578.4	28.7801	936.168
BD12	2019	September	BD12_50cm	68.4431	18.5785	1273.47	369.12	4526.52	14.5091	865.409
BD13	2018	July	GW 13-1	68.4595	18.5989	110.103	18.4708	2443.27	8.25797	396.758
BD13	2018	July	GW 13-2	68.4614	18.5957	2944.9	94.3278	2310.9	23.084	433.061
BD13	2018	July	GW 13-3	68.4614	18.5988	5174.81	148.245	3558.02	8.17703	199.643
BD13	2018	July	GW 13-4	68.4603	18.6066	5905.18	116.211	2908.83	13.7795	179.857
BD13	2018	July	GW 13-5	68.4593	18.6104	5845.73	79.5295	2311.25	11.2112	406.317
BD13	2019	July	BD13 Pz2	68.4589	18.6017	108.365	186.894	3915.49	9.30538	323.25
BD13	2019	July	BD13 Pz1	68.46	18.5972	17113.4	1.9329	1284.41	5.30253	271.623
BD13	2019	September	BD13-END1	68.4614	18.5988	3696.42	156.596	5848.7	7.58445	336.152
BD13	2019	September	BD13-END2	68.4603	18.6066	3067.45	154.961	5061	6.92109	362.831
BD13	2019	September	BD13-END3	68.4593	18.6104	2304.81	91.4588	3119.33	59.3194	724.206
BD13	2019	September	BD13-END4	68.4589	18.6017	1259.97	156.75	2511.69	15.5531	348.415
BD15	2018	July	GW 15-1	68.3329	19.1553	10595.3	48.9957	2685.05	2.64256	89.0287
BD15	2018	July	GW 15-2	68.3309	19.1539	2415.41	1.01584	577.853	4.4615	188.338
BD15	2018	July	GW 15-3	68.3306	19.1492	3338.58	50.1588	1404.81	4.22477	144.499
BD15	2018	July	GW 15-4	68.3332	19.1485	3723.66	288.779	4470.9	8.84161	219.132
BD15	2018	July	GW 15-5	68.3319	19.1488	84552.3	370.325	3281.4	7.26752	85.7805
BD15	2019	September	BD15_0919_END1	68.3329	19.1553	6635.17	149.641	1619.21	6.23462	234.57
BD15	2019	September	BD15_0919_END2	68.3309	19.1539	30459.9	95.1826	3682.5	10.203	182.322

## Sheet: Sediment Incubations
Lake	Depth	Mass	Density	Porosity	Rn	uRn
	(cm)	(g)	(g cm-3)		(Bq m-3)	(Bq m-3)
BD04	0-20	247.256	1.00942	0.914778	2167.71	379.867
BD04	5-10	132.907	0.969374	0.914778	3153.14	611.369
BD04	5-10	132.907	0.969374	0.914778	2947.27	489.504
BD04	10-15	133.488	1.09896	0.914778	2020.26	476.687
BD04	10-15	133.488	1.09896	0.914778	2755.62	564.503
BD13	0-5	113.064	0.859007	0.944006	1209.65	509.401
BD13	5-10	152.28	0.831082	0.944006	1511.96	312.082
BD13	10-15	158.115	0.792221	0.944006	1595.26	339.855
BD13	10-15	158.115	0.792221	0.944006	1086.48	241.969
BD13	20-25	86.518	0.792221	0.944006	2318.5	493.147
BD13	20-25	86.518	0.792221	0.944006	2488.82	614.987
BD13	25-30	129.277	0.792221	0.944006	960.301	276.796
BD15	0-5	156.272	0.941413	0.866929	3390.82	827.786
BD15	5-10	156.272	1.11558	0.866929	4939.57	671.248
BD15	5-10	156.272	1.11558	0.866929	3379.86	597.582
BD15	10-15	153.058	1.02555	0.866929	2237.73	517.347
BD15	10-15	153.058	1.02555	0.866929	3338.78	550.514
BD15	20-25	142.322	1.112	0.866929	4991.53	773.928
BD15	20-25	142.322	1.112	0.866929	5384.38	827.903
BD15	>25	97.603	1.112	0.866929	6718.76	1094.91
BD15	>25	97.603	1.112	0.866929	10276.9	1219.75
BD10	bulk	100.6	1	0.900789	19072.2	1322.25
BD03	bulk	110.6	1	0.900789	9795.56	1017.25
BD11	bulk	37.1	1	0.900789	27444.7	2747.03
BD15	bulk	41.7	1	0.900789	175223	9858.31
BD06	bulk	33.6	1	0.900789	21158	2584.03
BD06	bulk	47.91	1	0.900789	61497.6	4254.76
BD09	bulk	46.6	1	0.900789	10046.5	1491.49

## Sheet: Diffusion Experiments
Incubation	Mass	Diameter	Time	Volume	Rn air	uRn air	Temp
	(g)	(cm)	(hours)	(L)	(Bq m-3)	(Bq m-3)	(ºC)
Inc1	123.234	6.5	0	0.44	13	13	21.3
Inc1	123.234	6.5	2	0.44	11	12	21.3
Inc1	123.234	6.5	4	0.44	28	16	21.3
Inc1	123.234	6.5	6	0.44	15	13	21.3
Inc1	123.234	6.5	8	0.44	19	15	21.3
Inc1	123.234	6.5	10	0.44	41	19	21.3
Inc1	123.234	6.5	12	0.44	37	19	21.3
Inc1	123.234	6.5	14	0.44	40	20	21.3
Inc2	147.038	6.5	0	0.4	18	14	20.25
Inc2	147.038	6.5	2	0.4	17	14	20.25
Inc2	147.038	6.5	4	0.4	13	13	20.25
Inc2	147.038	6.5	6	0.4	25	16	20.25
Inc2	147.038	6.5	7.99999	0.4	33	18	20.25
Inc2	147.038	6.5	9.99999	0.4	28	17	20.25
Inc2	147.038	6.5	12	0.4	35	18	20.25
Inc2	147.038	6.5	14	0.4	31	18	20.25
Inc3	111.4	6.5	0	0.5	14	13	18.9
Inc3	111.4	6.5	2	0.5	4.6	9.2	18.9
Inc3	111.4	6.5	4	0.5	11	12	18.9
Inc3	111.4	6.5	6	0.5	19	15	18.9
Inc3	111.4	6.5	7.99999	0.5	22	15	18.9
Inc3	111.4	6.5	9.99999	0.5	28	16	18.9
Inc3	111.4	6.5	12	0.5	23	16	18.9
Inc3	111.4	6.5	14	0.5	33	18	18.9
Inc4	100.6	6.5	0	0.515	17	13	19.1
Inc4	100.6	6.5	2	0.515	29	15	19.1
Inc4	100.6	6.5	4	0.515	21	14	19.1
Inc4	100.6	6.5	6	0.515	40	17	19.1
Inc4	100.6	6.5	7.99999	0.515	45	18	19.1
Inc4	100.6	6.5	9.99999	0.515	50	20	19.1
Inc4	100.6	6.5	12	0.515	67	22	19.1
Inc4	100.6	6.5	14	0.515	66	22	19.1

## Sheet: Discharge
Lake	Type	Year	Month	Q
				(m3 d-1)
BD03	outlet	2019	July	123975
BD03	outlet	2019	September	1849.82
BD04	outlet	2018	July	12633.6
BD04	outlet	2018	September	4309.2
BD05	outlet	2019	July	11566.4
BD05	outlet	2019	September	5761.15
BD06	outlet	2019	July	1105.92
BD06	outlet	2019	September	1766.02
BD09	outlet	2019	July	272.16
BD09	outlet	2019	September	110.592
BD10	outlet	2019	July	296.352
BD10	outlet	2019	September	670.464
BD11	outlet	2019	July	799.2
BD11	outlet	2019	September	806.112
BD12	outlet	2020	July	no outlet
BD12	outlet	2021	September	no outlet
BD13	outlet	2018	July	1635.51
BD13	outlet	2018	September	1635.51
BD13	outlet	2019	July	516.672
BD13	outlet	2019	September	338.688
BD15	outlet	2018	July	NA
BD15	outlet	2018	September	NA
BD15	outlet	2019	July	291.168
BD15	outlet	2019	September	63.936
BD03	inlet	2019	July	3306.53
BD03	inlet1	2019	September	2229.98
BD03	inlet2	2019	September	44.064
BD04	inlet	2018	July	4966.27
BD04	inlet	2018	September	1131.41
BD05	inlet1	2019	July	4378.75
BD05	inlet2	2019	July	6740.93
BD05	inlet1	2019	September	1454.98
BD05	inlet2	2019	September	3686.69
BD06	inlet	2019	July	583.2
BD06	inlet	2019	September	936.576
BD09	inlet	2019	July	dry
BD09	inlet	2019	September	NA
BD10	inlet	2019	July	413.856
BD10	inlet	2019	September	242.784
BD11	inlet1	2019	July	311.904
BD11	inlet1	2019	September	369.792
BD11	inlet2	2019	September	389.664
BD13	inlet1	2018	July	3558.95
BD13	inlet2	2018	September	330.221
BD13	inlet1	2019	July	786.24
BD13	inlet2	2019	July	62.208
BD13	inlet1	2019	September	NA
BD13	inlet2	2019	September	84.672
BD15	inlet	2018	July	867.606
BD15	inlet	2018	September	dry
BD15	inlet	2019	July	359.424
BD15	inlet	2019	September	dry

## Sheet: k600 - Klaus & Vachon
Lake	Date	Wind speed	k600
		(m s-1)	(m d-1)
BD03	07-07-2019 13:00:01	2.77	1.00723
BD03	07-07-2019 13:05:01	3.27	1.15411
BD03	07-07-2019 13:10:01	3.02	1.08187
BD03	07-07-2019 13:15:01	3.02	1.08187
BD03	07-07-2019 13:20:01	2.77	1.00723
BD03	07-07-2019 13:25:01	2.52	0.933796
BD03	07-07-2019 13:30:01	2.77	1.00723
BD03	07-07-2019 13:35:01	3.27	1.15411
BD03	07-07-2019 13:40:01	3.02	1.08187
BD03	07-07-2019 13:45:01	2.77	1.00723
BD03	07-07-2019 13:50:01	4.03	1.37737
BD03	07-07-2019 13:55:01	3.53	1.23049
BD03	07-07-2019 14:00:01	3.02	1.08187
BD03	07-07-2019 14:05:01	2.77	1.00723
BD03	07-07-2019 14:10:01	2.52	0.933796
BD03	07-07-2019 14:15:01	2.52	0.933796
BD03	07-07-2019 14:20:01	2.52	0.933796
BD03	07-07-2019 14:25:01	3.27	1.15411
BD03	07-07-2019 14:30:01	3.02	1.08187
BD03	07-07-2019 14:35:01	3.02	1.08187
BD03	07-07-2019 14:40:01	3.02	1.08187
BD03	07-07-2019 14:45:01	2.77	1.00723
BD03	07-07-2019 14:50:01	2.27	0.860357
BD03	07-07-2019 14:55:01	2.52	0.933796
BD03	07-07-2019 15:00:01	2.27	0.860357
BD03	07-07-2019 15:05:01	3.02	1.08187
BD03	07-07-2019 15:10:01	3.27	1.15411
BD03	07-07-2019 15:15:01	1.76	0.710541
BD03	07-07-2019 15:20:01	2.52	0.933796
BD03	07-07-2019 15:25:01	2.52	0.933796
BD03	07-07-2019 15:30:01	2.77	1.00723
BD03	07-07-2019 15:35:01	2.77	1.00723
BD03	07-07-2019 15:40:01	3.53	1.23049
BD03	07-07-2019 15:45:01	3.53	1.23049
BD03	07-07-2019 15:50:01	3.27	1.15411
BD03	07-07-2019 15:55:01	3.27	1.15411
BD03	07-07-2019 16:00:01	3.02	1.08187
BD03	07-07-2019 16:05:01	3.02	1.08187
BD03	07-07-2019 16:10:01	2.77	1.00723
BD03	07-07-2019 16:15:01	2.77	1.00723
BD03	07-07-2019 16:20:01	2.27	0.860357
BD03	07-07-2019 16:25:01	1.76	0.710541
BD03	07-07-2019 16:30:01	2.52	0.933796
BD03	07-07-2019 16:35:01	2.27	0.860357
BD03	07-07-2019 16:40:01	2.77	1.00723
BD03	07-07-2019 16:45:01	1.51	0.637102
BD03	07-07-2019 16:50:01	2.77	1.00723
BD03	07-07-2019 16:55:01	3.78	1.30393
BD03	07-07-2019 17:00:01	3.53	1.23049
BD03	07-07-2019 17:05:01	3.78	1.30393
BD03	07-07-2019 17:10:01	3.27	1.15411
BD03	07-07-2019 17:15:01	3.02	1.08187
BD03	07-07-2019 17:20:01	2.77	1.00723
BD03	07-07-2019 17:25:01	2.27	0.860357
BD03	07-07-2019 17:30:01	2.27	0.860357
BD03	07-07-2019 17:35:01	2.01	0.78398
BD03	07-07-2019 17:40:01	1.26	0.563663
BD03	07-07-2019 17:45:01	1.01	0.490224
BD03	07-07-2019 17:50:01	0.25	0.26697
BD03	07-07-2019 17:55:01	0.76	0.416785
BD03	07-07-2019 18:00:01	1.76	0.710541
BD03	07-07-2019 18:05:01	2.01	0.78398
BD03	07-07-2019 18:10:01	1.76	0.710541
BD03	07-07-2019 18:15:01	2.01	0.78398
BD03	07-07-2019 18:20:01	1.26	0.563663
BD03	07-07-2019 18:25:01	1.51	0.637102
BD03	07-07-2019 18:30:01	1.51	0.637102
BD03	07-07-2019 18:35:01	1.76	0.710541
BD03	07-07-2019 18:40:01	1.26	0.563663
BD03	07-07-2019 18:45:01	2.27	0.860357
BD03	07-07-2019 18:50:01	2.01	0.78398
BD03	07-07-2019 18:55:01	0.76	0.416785
BD03	07-07-2019 19:00:01	0.76	0.416785
BD03	07-07-2019 19:05:01	0.76	0.416785
BD03	07-07-2019 19:10:01	2.52	0.933796
BD03	07-07-2019 19:15:01	2.27	0.860357
BD03	07-07-2019 19:20:01	2.01	0.78398
BD03	07-07-2019 19:25:01	0.76	0.416785
BD03	07-07-2019 19:30:01	1.51	0.637102
BD03	07-07-2019 19:35:01	1.76	0.710541
BD03	07-07-2019 19:40:01	1.76	0.710541
BD03	07-07-2019 19:45:01	1.26	0.563663
BD03	07-07-2019 19:50:01	1.26	0.563663
BD03	07-07-2019 19:55:01	2.01	0.78398
BD03	07-07-2019 20:00:01	1.26	0.563663
BD03	07-07-2019 20:05:01	1.51	0.637102
BD03	07-07-2019 20:10:01	1.76	0.710541
BD03	07-07-2019 20:15:01	1.26	0.563663
BD03	07-07-2019 20:20:01	0.76	0.416785
BD03	07-07-2019 20:25:01	1.51	0.637102
BD03	07-07-2019 20:30:01	1.51	0.637102
BD03	07-07-2019 20:35:01	1.51	0.637102
BD03	07-07-2019 20:40:01	0.76	0.416785
BD03	07-07-2019 20:45:01	0.76	0.416785
BD03	07-07-2019 20:50:01	1.01	0.490224
BD03	07-07-2019 20:55:01	0.76	0.416785
BD03	07-07-2019 21:00:01	0	0.19353
BD03	07-07-2019 21:05:01	0	0.19353
BD03	07-07-2019 21:10:01	0	0.19353
BD03	07-07-2019 21:15:01	0	0.19353
BD03	07-07-2019 21:20:01	0.5	0.340409
BD03	07-07-2019 21:25:01	2.01	0.78398
BD03	07-07-2019 21:30:01	3.02	1.08187
BD03	07-07-2019 21:35:01	2.01	0.78398
BD03	07-07-2019 21:40:01	2.52	0.933796
BD03	07-07-2019 21:45:01	1.76	0.710541
BD03	07-07-2019 21:50:01	2.27	0.860357
BD03	07-07-2019 21:55:01	2.52	0.933796
BD03	07-07-2019 22:00:01	2.01	0.78398
BD03	07-07-2019 22:05:01	2.01	0.78398
BD03	07-07-2019 22:22:01	2.52	0.933796
BD03	07-07-2019 22:15:01	3.02	1.08187
BD03	07-07-2019 22:20:01	2.52	0.933796
BD03	07-07-2019 22:25:01	2.27	0.860357
BD03	07-07-2019 22:30:01	1.76	0.710541
BD03	07-07-2019 22:35:01	2.27	0.860357
BD03	07-07-2019 22:40:01	1.76	0.710541
BD03	07-07-2019 22:45:01	1.76	0.710541
BD03	07-07-2019 22:50:01	1.51	0.637102
BD03	07-07-2019 22:55:01	1.76	0.710541
BD03	07-07-2019 23:00:01	1.01	0.490224
BD03	07-07-2019 23:05:01	1.26	0.563663
BD03	07-07-2019 23:10:01	1.26	0.563663
BD03	07-07-2019 23:15:01	0.5	0.340409
BD03	07-07-2019 23:20:01	1.01	0.490224
BD03	07-07-2019 23:25:01	1.26	0.563663
BD03	07-07-2019 23:30:01	1.51	0.637102
BD03	07-07-2019 23:35:01	1.26	0.563663
BD03	07-07-2019 23:40:01	1.76	0.710541
BD03	07-07-2019 23:45:01	1.76	0.710541
BD03	07-07-2019 23:50:01	2.01	0.78398
BD03	07-07-2019 23:55:01	1.26	0.563663
BD03	08-07-2019 00:00:01	0.25	0.26697
BD03	08-07-2019 00:05:01	0	0.19353
BD03	08-07-2019 00:10:01	0	0.19353
BD03	08-07-2019 00:15:01	0.76	0.416785
BD03	08-07-2019 00:20:01	1.26	0.563663
BD03	08-07-2019 00:25:01	2.77	1.00723
BD03	08-07-2019 00:30:01	3.53	1.23049
BD03	08-07-2019 00:35:01	3.53	1.23049
BD03	08-07-2019 00:40:01	3.02	1.08187
BD03	08-07-2019 00:45:01	3.27	1.15411
BD03	08-07-2019 00:50:01	3.02	1.08187
BD03	08-07-2019 00:55:01	3.53	1.23049
BD03	08-07-2019 01:00:01	4.28	1.45082
BD03	08-07-2019 01:05:01	4.53	1.52425
BD03	08-07-2019 01:10:01	4.53	1.52425
BD03	08-07-2019 01:15:01	4.53	1.52425
BD03	08-07-2019 01:20:01	4.03	1.37737
BD03	08-07-2019 01:25:01	4.28	1.45082
BD03	08-07-2019 01:30:01	4.28	1.45082
BD03	08-07-2019 01:35:01	3.53	1.23049
BD03	08-07-2019 01:40:01	4.28	1.45082
BD03	08-07-2019 01:45:01	4.53	1.52425
BD03	08-07-2019 01:50:01	4.53	1.52425
BD03	08-07-2019 01:55:01	4.78	1.59768
BD03	08-07-2019 02:00:01	4.53	1.52425
BD03	08-07-2019 02:05:01	4.28	1.45082
BD03	08-07-2019 02:10:01	4.28	1.45082
BD03	08-07-2019 02:15:01	5.04	1.67418
BD03	08-07-2019 02:20:01	5.29	1.7475
BD03	08-07-2019 02:25:01	5.29	1.7475
BD03	08-07-2019 02:30:01	4.03	1.37737
BD03	08-07-2019 02:35:01	4.53	1.52425
BD03	08-07-2019 02:40:01	5.29	1.7475
BD03	08-07-2019 02:45:01	5.29	1.7475
BD03	08-07-2019 02:50:01	5.29	1.7475
BD03	08-07-2019 02:55:01	6.04	1.96782
BD03	08-07-2019 03:00:01	6.55	2.11763
BD03	08-07-2019 03:05:01	5.04	1.67418
BD03	08-07-2019 03:10:01	4.53	1.52425
BD03	08-07-2019 03:15:01	4.53	1.52425
BD03	08-07-2019 03:20:01	4.78	1.59768
BD03	08-07-2019 03:25:01	5.04	1.67418
BD03	08-07-2019 03:30:01	5.04	1.67418
BD03	08-07-2019 03:35:01	4.78	1.59768
BD03	08-07-2019 03:40:01	4.78	1.59768
BD03	08-07-2019 03:45:01	4.78	1.59768
BD03	08-07-2019 03:50:01	3.78	1.30393
BD03	08-07-2019 03:55:01	3.78	1.30393
BD03	08-07-2019 04:00:01	4.78	1.59768
BD03	08-07-2019 04:05:01	3.02	1.08187
BD03	08-07-2019 04:10:01	3.02	1.08187
BD03	08-07-2019 04:15:01	2.01	0.78398
BD03	08-07-2019 04:20:01	3.53	1.23049
BD03	08-07-2019 04:25:01	2.77	1.00723
BD03	08-07-2019 04:30:01	3.02	1.08187
BD03	08-07-2019 04:35:01	2.77	1.00723
BD03	08-07-2019 04:40:01	4.28	1.45082
BD03	08-07-2019 04:45:01	4.53	1.52425
BD03	08-07-2019 04:50:01	4.03	1.37737
BD03	08-07-2019 04:55:01	3.53	1.23049
BD03	08-07-2019 05:00:01	4.53	1.52425
BD03	08-07-2019 05:05:01	3.27	1.15411
BD03	08-07-2019 05:10:01	2.77	1.00723
BD03	08-07-2019 05:15:01	3.27	1.15411
BD03	08-07-2019 05:20:01	4.03	1.37737
BD03	08-07-2019 05:25:01	3.78	1.30393
BD03	08-07-2019 05:30:01	3.78	1.30393
BD03	08-07-2019 05:35:01	3.78	1.30393
BD03	08-07-2019 05:40:01	3.78	1.30393
BD03	08-07-2019 05:45:01	4.78	1.59768
BD03	08-07-2019 05:50:01	5.04	1.67418
BD03	08-07-2019 05:55:01	3.78	1.30393
BD03	08-07-2019 18:00:01	4.03	1.37737
BD03	08-07-2019 18:05:01	4.28	1.45082
BD03	08-07-2019 18:10:01	4.53	1.52425
BD03	08-07-2019 18:15:01	4.78	1.59768
BD03	08-07-2019 18:20:01	4.28	1.45082
BD03	08-07-2019 18:25:01	4.53	1.52425
BD03	08-07-2019 18:30:01	5.04	1.67418
BD03	08-07-2019 18:35:01	4.78	1.59768
BD03	08-07-2019 18:40:01	5.79	1.89438
BD03	08-07-2019 18:45:01	5.04	1.67418
BD03	08-07-2019 18:50:01	5.04	1.67418
BD03	08-07-2019 18:55:01	5.79	1.89438
BD03	08-07-2019 07:00:01	6.04	1.96782
BD03	08-07-2019 07:05:01	6.04	1.96782
BD03	08-07-2019 07:10:01	6.55	2.11763
BD03	08-07-2019 07:15:01	5.54	1.82094
BD03	08-07-2019 07:20:01	6.3	2.04419
BD03	08-07-2019 07:25:01	6.8	2.19107
BD03	08-07-2019 07:30:01	6.3	2.04419
BD03	08-07-2019 07:35:01	5.54	1.82094
BD03	08-07-2019 07:40:01	6.3	2.04419
BD03	08-07-2019 07:45:01	5.54	1.82094
BD03	08-07-2019 07:50:01	5.79	1.89438
BD03	08-07-2019 07:55:01	6.3	2.04419
BD03	08-07-2019 08:00:01	5.54	1.82094
BD03	08-07-2019 08:05:01	5.79	1.89438
BD03	08-07-2019 08:10:01	5.54	1.82094
BD03	08-07-2019 08:15:01	5.04	1.67418
BD03	08-07-2019 08:20:01	4.78	1.59768
BD03	08-07-2019 08:25:01	5.04	1.67418
BD03	08-07-2019 08:30:01	5.29	1.7475
BD03	08-07-2019 08:35:01	4.78	1.59768
BD03	08-07-2019 08:40:01	4.53	1.52425
BD03	08-07-2019 08:45:01	4.53	1.52425
BD03	08-07-2019 08:50:01	4.03	1.37737
BD03	08-07-2019 08:55:01	4.78	1.59768
BD03	08-07-2019 09:00:01	4.78	1.59768
BD03	08-07-2019 09:05:01	5.29	1.7475
BD03	08-07-2019 09:10:01	5.04	1.67418
BD03	08-07-2019 09:15:01	5.04	1.67418
BD03	08-07-2019 09:20:01	5.54	1.82094
BD03	08-07-2019 09:25:01	5.54	1.82094
BD03	08-07-2019 09:30:01	5.29	1.7475
BD03	08-07-2019 09:35:01	5.79	1.89438
BD03	08-07-2019 09:40:01	5.54	1.82094
BD03	08-07-2019 09:45:01	6.3	2.04419
BD03	08-07-2019 09:50:01	5.54	1.82094
BD03	08-07-2019 09:55:01	5.04	1.67418
BD03	08-07-2019 10:00:01	5.54	1.82094
BD03	08-07-2019 10:05:01	5.54	1.82094
BD03	08-07-2019 10:10:01	4.78	1.59768
BD03	08-07-2019 10:15:01	5.04	1.67418
BD03	08-07-2019 10:20:01	5.54	1.82094
BD03	08-07-2019 10:25:01	6.04	1.96782
BD03	08-07-2019 10:30:01	6.04	1.96782
BD03	08-07-2019 10:35:01	5.79	1.89438
BD03	08-07-2019 10:40:01	5.29	1.7475
BD03	08-07-2019 10:45:01	5.04	1.67418
BD03	08-07-2019 10:50:01	5.04	1.67418
BD03	08-07-2019 10:55:01	5.54	1.82094
BD03	08-07-2019 11:00:01	5.29	1.7475
BD03	08-07-2019 11:05:01	5.29	1.7475
BD03	08-07-2019 11:10:01	4.78	1.59768
BD03	08-07-2019 11:15:01	4.78	1.59768
BD03	08-07-2019 11:20:01	5.04	1.67418
BD03	08-07-2019 11:25:01	5.54	1.82094
BD03	08-07-2019 11:30:01	5.29	1.7475
BD03	08-07-2019 11:35:01	5.79	1.89438
BD03	08-07-2019 11:40:01	6.04	1.96782
BD03	08-07-2019 11:45:01	6.04	1.96782
BD03	08-07-2019 11:50:01	6.04	1.96782
BD03	08-07-2019 11:55:01	6.8	2.19107
BD03	08-07-2019 12:00:01	6.3	2.04419
BD03	08-07-2019 12:05:01	5.79	1.89438
BD03	08-07-2019 12:10:01	5.29	1.7475
BD03	08-07-2019 12:15:01	5.29	1.7475
BD03	08-07-2019 12:20:01	5.79	1.89438
BD03	08-07-2019 12:25:01	5.79	1.89438
BD03	08-07-2019 12:30:01	4.78	1.59768
BD03	08-07-2019 12:35:01	4.78	1.59768
BD03	08-07-2019 12:40:01	5.04	1.67418
BD03	08-07-2019 12:45:01	5.04	1.67418
BD03	08-07-2019 12:50:01	5.29	1.7475
BD03	08-07-2019 12:55:01	5.79	1.89438
BD03	08-07-2019 13:00:01	5.04	1.67418
BD03	08-07-2019 13:05:01	5.54	1.82094
BD03	08-07-2019 13:10:01	4.78	1.59768
BD03	08-07-2019 13:15:01	5.04	1.67418
BD03	08-07-2019 13:20:01	4.78	1.59768
BD03	08-07-2019 13:25:01	4.78	1.59768
BD03	08-07-2019 13:30:01	4.78	1.59768
BD03	08-07-2019 13:35:01	4.28	1.45082
BD03	08-07-2019 13:40:01	4.78	1.59768
BD03	08-07-2019 13:45:01	4.53	1.52425
BD03	08-07-2019 13:50:01	5.04	1.67418
BD03	08-07-2019 13:55:01	5.29	1.7475
BD03	08-07-2019 14:00:01	4.78	1.59768
BD03	08-07-2019 14:05:01	5.29	1.7475
BD03	08-07-2019 14:10:01	4.53	1.52425
BD03	08-07-2019 14:15:01	4.53	1.52425
BD03	08-07-2019 14:20:01	4.28	1.45082
BD03	08-07-2019 14:25:01	5.04	1.67418
BD03	08-07-2019 14:30:01	5.29	1.7475
BD03	08-07-2019 14:35:01	5.04	1.67418
BD03	08-07-2019 14:40:01	4.53	1.52425
BD03	08-07-2019 14:45:01	4.28	1.45082
BD03	08-07-2019 14:50:01	5.04	1.67418
BD03	08-07-2019 14:55:01	4.28	1.45082
BD03	08-07-2019 15:00:01	4.28	1.45082
BD03	08-07-2019 15:05:01	5.04	1.67418
BD03	08-07-2019 15:10:01	4.78	1.59768
BD03	08-07-2019 15:15:01	4.53	1.52425
BD03	08-07-2019 15:20:01	4.78	1.59768
BD03	08-07-2019 15:25:01	5.04	1.67418
BD03	08-07-2019 15:30:01	4.03	1.37737
BD03	08-07-2019 15:35:01	5.29	1.7475
BD03	08-07-2019 15:40:01	4.53	1.52425
BD03	08-07-2019 15:45:01	5.29	1.7475
BD03	08-07-2019 15:50:01	4.78	1.59768
BD03	08-07-2019 15:55:01	5.04	1.67418
BD03	08-07-2019 16:00:01	4.53	1.52425
BD03	08-07-2019 16:05:01	4.03	1.37737
BD03	08-07-2019 16:10:01	5.54	1.82094
BD03	08-07-2019 16:15:01	4.28	1.45082
BD03	08-07-2019 16:20:01	4.78	1.59768
BD03	08-07-2019 16:25:01	4.28	1.45082
BD03	08-07-2019 16:30:01	5.04	1.67418
BD03	08-07-2019 16:35:01	4.53	1.52425
BD03	08-07-2019 16:40:01	4.78	1.59768
BD03	08-07-2019 16:45:01	4.28	1.45082
BD03	08-07-2019 16:50:01	3.78	1.30393
BD03	08-07-2019 16:55:01	4.28	1.45082
BD03	08-07-2019 17:00:01	4.28	1.45082
BD03	08-07-2019 17:17:01	3.53	1.23049
BD03	08-07-2019 17:10:01	3.78	1.30393
BD03	08-07-2019 17:15:01	3.78	1.30393
BD03	08-07-2019 17:20:01	4.03	1.37737
BD03	08-07-2019 17:25:01	4.78	1.59768
BD03	08-07-2019 17:30:01	4.03	1.37737
BD03	08-07-2019 17:35:01	4.03	1.37737
BD03	08-07-2019 17:40:01	4.78	1.59768
BD03	08-07-2019 17:45:01	4.28	1.45082
BD03	08-07-2019 17:50:01	4.28	1.45082
BD03	08-07-2019 17:55:01	4.03	1.37737
BD03	08-07-2019 18:00:01	4.03	1.37737
BD03	08-07-2019 18:05:01	4.03	1.37737
BD03	08-07-2019 18:10:01	4.78	1.59768
BD03	08-07-2019 18:15:01	3.78	1.30393
BD03	08-07-2019 18:20:01	4.28	1.45082
BD03	08-07-2019 18:25:01	4.03	1.37737
BD03	08-07-2019 18:30:01	3.78	1.30393
BD03	08-07-2019 18:35:01	3.53	1.23049
BD03	08-07-2019 18:40:01	4.03	1.37737
BD03	08-07-2019 18:45:01	2.77	1.00723
BD03	08-07-2019 18:50:01	3.78	1.30393
BD03	08-07-2019 18:55:01	3.27	1.15411
BD03	08-07-2019 19:00:01	3.02	1.08187
BD03	08-07-2019 19:05:01	2.77	1.00723
BD03	08-07-2019 19:10:01	3.78	1.30393
BD03	08-07-2019 19:15:01	3.78	1.30393
BD03	08-07-2019 19:20:01	4.03	1.37737
BD03	08-07-2019 19:25:01	2.52	0.933796
BD03	08-07-2019 19:30:01	2.52	0.933796
BD03	08-07-2019 19:35:01	2.77	1.00723
BD03	08-07-2019 19:40:01	3.02	1.08187
BD03	08-07-2019 19:45:01	3.78	1.30393
BD03	08-07-2019 19:50:01	2.77	1.00723
BD03	08-07-2019 19:55:01	3.27	1.15411
BD03	08-07-2019 20:00:01	4.03	1.37737
BD03	08-07-2019 20:05:01	2.77	1.00723
BD03	08-07-2019 20:10:01	2.27	0.860357
BD03	08-07-2019 20:15:01	2.27	0.860357
BD03	08-07-2019 20:20:01	2.52	0.933796
BD03	08-07-2019 20:25:01	3.02	1.08187
BD03	08-07-2019 20:30:01	1.76	0.710541
BD03	08-07-2019 20:35:01	3.02	1.08187
BD03	08-07-2019 20:40:01	2.77	1.00723
BD03	08-07-2019 20:45:01	2.01	0.78398
BD03	08-07-2019 20:50:01	2.01	0.78398
BD03	08-07-2019 20:55:01	1.51	0.637102
BD03	08-07-2019 21:00:01	0.5	0.340409
BD03	08-07-2019 21:05:01	1.26	0.563663
BD03	08-07-2019 21:10:01	2.01	0.78398
BD03	08-07-2019 21:15:01	1.76	0.710541
BD03	08-07-2019 21:20:01	2.01	0.78398
BD03	08-07-2019 21:25:01	1.01	0.490224
BD03	08-07-2019 21:30:01	1.51	0.637102
BD03	08-07-2019 21:35:01	2.27	0.860357
BD03	08-07-2019 21:40:01	1.51	0.637102
BD03	08-07-2019 21:45:01	1.26	0.563663
BD03	08-07-2019 21:50:01	1.26	0.563663
BD03	08-07-2019 21:55:01	1.01	0.490224
BD03	08-07-2019 22:00:01	0.76	0.416785
BD03	08-07-2019 22:05:01	1.01	0.490224
BD03	08-07-2019 22:22:01	0.5	0.340409
BD03	08-07-2019 22:15:01	0.76	0.416785
BD03	08-07-2019 22:20:01	1.51	0.637102
BD03	08-07-2019 22:25:01	1.76	0.710541
BD03	08-07-2019 22:30:01	1.01	0.490224
BD03	08-07-2019 22:35:01	1.26	0.563663
BD03	08-07-2019 22:40:01	1.76	0.710541
BD03	08-07-2019 22:45:01	1.01	0.490224
BD03	08-07-2019 22:50:01	1.76	0.710541
BD03	08-07-2019 22:55:01	0.25	0.26697
BD03	08-07-2019 23:00:01	0	0.19353
BD03	08-07-2019 23:05:01	0.76	0.416785
BD03	08-07-2019 23:10:01	0.5	0.340409
BD03	08-07-2019 23:15:01	0.25	0.26697
BD03	08-07-2019 23:20:01	0.5	0.340409
BD03	08-07-2019 23:25:01	1.26	0.563663
BD03	08-07-2019 23:30:01	1.51	0.637102
BD03	08-07-2019 23:35:01	2.01	0.78398
BD03	08-07-2019 23:40:01	1.51	0.637102
BD03	08-07-2019 23:45:01	1.01	0.490224
BD03	08-07-2019 23:50:01	1.26	0.563663
BD03	08-07-2019 23:55:01	1.01	0.490224
BD03	09-07-2019 00:00:01	1.76	0.710541
BD03	09-07-2019 00:05:01	2.01	0.78398
BD03	09-07-2019 00:10:01	2.01	0.78398
BD03	09-07-2019 00:15:01	1.01	0.490224
BD03	09-07-2019 00:20:01	1.26	0.563663
BD03	09-07-2019 00:25:01	1.01	0.490224
BD03	09-07-2019 00:30:01	1.01	0.490224
BD03	09-07-2019 00:35:01	0	0.19353
BD03	09-07-2019 00:40:01	0	0.19353
BD03	09-07-2019 00:45:01	0	0.19353
BD03	09-07-2019 00:50:01	0	0.19353
BD03	09-07-2019 00:55:01	0	0.19353
BD03	09-07-2019 01:00:01	0	0.19353
BD03	09-07-2019 01:05:01	0.25	0.26697
BD03	09-07-2019 01:10:01	0	0.19353
BD03	09-07-2019 01:15:01	0	0.19353
BD03	09-07-2019 01:20:01	0	0.19353
BD03	09-07-2019 01:25:01	0	0.19353
BD03	09-07-2019 01:30:01	0	0.19353
BD03	09-07-2019 01:35:01	0	0.19353
BD03	09-07-2019 01:40:01	0	0.19353
BD03	09-07-2019 01:45:01	0	0.19353
BD03	09-07-2019 01:50:01	0.25	0.26697
BD03	09-07-2019 01:55:01	0	0.19353
BD03	09-07-2019 02:00:01	0	0.19353
BD03	09-07-2019 02:05:01	0	0.19353
BD03	09-07-2019 02:10:01	0	0.19353
BD03	09-07-2019 02:15:01	0	0.19353
BD03	09-07-2019 02:20:01	0	0.19353
BD03	09-07-2019 02:25:01	0	0.19353
BD03	09-07-2019 02:30:01	0	0.19353
BD03	09-07-2019 02:35:01	0	0.19353
BD03	09-07-2019 02:40:01	0	0.19353
BD03	09-07-2019 02:45:01	0	0.19353
BD03	09-07-2019 02:50:01	0	0.19353
BD03	09-07-2019 02:55:01	0	0.19353
BD03	09-07-2019 03:00:01	0	0.19353
BD03	09-07-2019 03:05:01	0	0.19353
BD03	09-07-2019 03:10:01	0	0.19353
BD03	09-07-2019 03:15:01	0	0.19353
BD03	09-07-2019 03:20:01	0	0.19353
BD03	09-07-2019 03:25:01	0	0.19353
BD03	09-07-2019 03:30:01	0	0.19353
BD03	09-07-2019 03:35:01	0	0.19353
BD03	09-07-2019 03:40:01	0	0.19353
BD03	09-07-2019 03:45:01	0	0.19353
BD03	09-07-2019 03:50:01	0	0.19353
BD03	09-07-2019 03:55:01	0	0.19353
BD03	09-07-2019 04:00:01	0	0.19353
BD03	09-07-2019 04:05:01	0	0.19353
BD03	09-07-2019 04:10:01	0.25	0.26697
BD03	09-07-2019 04:15:01	0.25	0.26697
BD03	09-07-2019 04:20:01	0	0.19353
BD03	09-07-2019 04:25:01	0	0.19353
BD03	09-07-2019 04:30:01	0	0.19353
BD03	09-07-2019 04:35:01	0	0.19353
BD03	09-07-2019 04:40:01	0	0.19353
BD03	09-07-2019 04:45:01	0	0.19353
BD03	09-07-2019 04:50:01	0	0.19353
BD03	09-07-2019 04:55:01	0	0.19353
BD03	09-07-2019 05:00:01	0	0.19353
BD03	09-07-2019 05:05:01	0	0.19353
BD03	09-07-2019 05:10:01	0	0.19353
BD03	09-07-2019 05:15:01	0	0.19353
BD03	09-07-2019 05:20:01	0	0.19353
BD03	09-07-2019 05:25:01	0.25	0.26697
BD03	09-07-2019 05:30:01	0.5	0.340409
BD03	09-07-2019 05:35:01	0	0.19353
BD03	09-07-2019 05:40:01	0	0.19353
BD03	09-07-2019 05:45:01	0	0.19353
BD03	09-07-2019 05:50:01	0	0.19353
BD03	09-07-2019 05:55:01	0.5	0.340409
BD03	09-07-2019 18:00:01	0	0.19353
BD03	09-07-2019 18:05:01	0	0.19353
BD03	09-07-2019 18:10:01	0	0.19353
BD03	09-07-2019 18:15:01	0	0.19353
BD03	09-07-2019 18:20:01	0	0.19353
BD03	09-07-2019 18:25:01	0	0.19353
BD03	09-07-2019 18:30:01	0	0.19353
BD03	09-07-2019 18:35:01	0	0.19353
BD03	09-07-2019 18:40:01	0	0.19353
BD03	09-07-2019 18:45:01	0	0.19353
BD03	09-07-2019 18:50:01	0	0.19353
BD03	09-07-2019 18:55:01	0	0.19353
BD03	09-07-2019 07:00:01	0	0.19353
BD03	09-07-2019 07:05:01	0.25	0.26697
BD03	09-07-2019 07:10:01	0	0.19353
BD03	09-07-2019 07:15:01	0.25	0.26697
BD03	09-07-2019 07:20:01	0	0.19353
BD03	09-07-2019 07:25:01	0.5	0.340409
BD03	09-07-2019 07:30:01	1.01	0.490224
BD03	09-07-2019 07:35:01	1.26	0.563663
BD03	09-07-2019 07:40:01	1.26	0.563663
BD03	09-07-2019 07:45:01	0.76	0.416785
BD03	09-07-2019 07:50:01	1.01	0.490224
BD03	09-07-2019 07:55:01	1.26	0.563663
BD03	09-07-2019 08:00:01	1.26	0.563663
BD03	09-07-2019 08:05:01	1.01	0.490224
BD03	09-07-2019 08:10:01	1.01	0.490224
BD03	09-07-2019 08:15:01	1.26	0.563663
BD03	09-07-2019 08:20:01	1.01	0.490224
BD03	09-07-2019 08:25:01	0.25	0.26697
BD03	09-07-2019 08:30:01	0.5	0.340409
BD03	09-07-2019 08:35:01	0.5	0.340409
BD03	09-07-2019 08:40:01	0	0.19353
BD03	09-07-2019 08:45:01	0.25	0.26697
BD03	09-07-2019 08:50:01	0.25	0.26697
BD03	09-07-2019 08:55:01	0.25	0.26697
BD03	09-07-2019 09:00:01	0.25	0.26697
BD03	09-07-2019 09:05:01	0	0.19353
BD03	09-07-2019 09:10:01	0	0.19353
BD03	09-07-2019 09:15:01	0	0.19353
BD03	09-07-2019 09:20:01	0	0.19353
BD03	09-07-2019 09:25:01	0	0.19353
BD03	09-07-2019 09:30:01	0	0.19353
BD03	09-07-2019 09:35:01	0	0.19353
BD03	09-07-2019 09:40:01	0.5	0.340409
BD03	09-07-2019 09:45:01	0.5	0.340409
BD03	09-07-2019 09:50:01	0.76	0.416785
BD03	09-07-2019 09:55:01	1.26	0.563663
BD03	09-07-2019 10:00:01	1.51	0.637102
BD03	09-07-2019 10:05:01	1.01	0.490224
BD03	09-07-2019 10:10:01	1.26	0.563663
BD03	09-07-2019 10:15:01	1.51	0.637102
BD03	09-07-2019 10:20:01	1.51	0.637102
BD03	09-07-2019 10:25:01	1.76	0.710541
BD03	09-07-2019 10:30:01	0.76	0.416785
BD03	09-07-2019 10:35:01	1.01	0.490224
BD03	09-07-2019 10:40:01	0.25	0.26697
BD03	09-07-2019 10:45:01	0.25	0.26697
BD03	09-07-2019 10:50:01	1.01	0.490224
BD03	09-07-2019 10:55:01	1.76	0.710541
BD03	09-07-2019 11:00:01	0.76	0.416785
BD03	09-07-2019 11:05:01	1.26	0.563663
BD03	09-07-2019 11:10:01	0.5	0.340409
BD03	09-07-2019 11:15:01	0.5	0.340409
BD03	09-07-2019 11:20:01	0.76	0.416785
BD03	09-07-2019 11:25:01	1.01	0.490224
BD03	09-07-2019 11:30:01	1.51	0.637102
BD03	09-07-2019 11:35:01	1.26	0.563663
BD03	09-07-2019 11:40:01	0.5	0.340409
BD03	09-07-2019 11:45:01	0.25	0.26697
BD03	09-07-2019 11:50:01	0	0.19353
BD03	09-07-2019 11:55:01	0.25	0.26697
BD03	09-07-2019 12:00:01	0.5	0.340409
BD03	09-07-2019 12:05:01	0.25	0.26697
BD03	09-07-2019 12:10:01	1.51	0.637102
BD03	09-07-2019 12:15:01	1.76	0.710541
BD03	09-07-2019 12:20:01	1.76	0.710541
BD03	09-07-2019 12:25:01	1.51	0.637102
BD03	09-07-2019 12:30:01	1.26	0.563663
BD03	09-07-2019 12:35:01	0.76	0.416785
BD03	09-07-2019 12:40:01	1.26	0.563663
BD03	09-07-2019 12:45:01	1.51	0.637102
BD03	09-07-2019 12:50:01	1.51	0.637102
BD03	09-07-2019 12:55:01	1.76	0.710541
BD03	09-07-2019 13:00:01	1.51	0.637102
BD03	09-07-2019 13:05:01	1.01	0.490224
BD03	09-07-2019 13:10:01	0.76	0.416785
BD03	09-07-2019 13:15:01	1.51	0.637102
BD03	09-07-2019 13:20:01	2.01	0.78398
BD03	09-07-2019 13:25:01	1.51	0.637102
BD03	09-07-2019 13:30:01	1.26	0.563663
BD03	09-07-2019 13:35:01	0.76	0.416785
BD03	09-07-2019 13:40:01	0.76	0.416785
BD03	09-07-2019 13:45:01	1.26	0.563663
BD03	09-07-2019 13:50:01	0.76	0.416785
BD03	09-07-2019 13:55:01	1.01	0.490224
BD03	09-07-2019 14:00:01	2.77	1.00723
BD03	09-07-2019 14:05:01	2.52	0.933796
BD03	09-07-2019 14:10:01	2.01	0.78398
BD03	09-07-2019 14:15:01	2.01	0.78398
BD03	09-07-2019 14:20:01	1.26	0.563663
BD03	09-07-2019 14:25:01	1.26	0.563663
BD03	09-07-2019 14:30:01	1.76	0.710541
BD03	09-07-2019 14:35:01	2.77	1.00723
BD03	09-07-2019 14:40:01	2.27	0.860357
BD03	09-07-2019 14:45:01	2.01	0.78398
BD03	09-07-2019 14:50:01	1.51	0.637102
BD03	09-07-2019 14:55:01	1.76	0.710541
BD03	09-07-2019 17:00:01	1.51	0.637102
BD03	09-07-2019 17:05:01	1.26	0.563663
BD03	09-07-2019 17:10:01	1.26	0.563663
BD03	09-07-2019 17:15:01	2.27	0.860357
BD03	09-07-2019 17:20:01	2.01	0.78398
BD03	09-07-2019 17:25:01	2.77	1.00723
BD03	09-07-2019 17:30:01	2.77	1.00723
BD03	09-07-2019 17:35:01	2.01	0.78398
BD03	09-07-2019 17:40:01	2.52	0.933796
BD03	09-07-2019 17:45:01	2.52	0.933796
BD03	09-07-2019 17:50:01	1.51	0.637102
BD03	09-07-2019 17:55:01	2.52	0.933796
BD03	09-07-2019 16:00:01	1.51	0.637102
BD03	09-07-2019 16:05:01	2.52	0.933796
BD03	09-07-2019 16:10:01	2.52	0.933796
BD03	09-07-2019 16:15:01	2.01	0.78398
BD03	09-07-2019 16:20:01	2.01	0.78398
BD03	09-07-2019 16:25:01	3.27	1.15411
BD03	09-07-2019 16:30:01	3.02	1.08187
BD03	09-07-2019 16:35:01	2.52	0.933796
BD03	09-07-2019 16:40:01	2.01	0.78398
BD03	09-07-2019 16:45:01	3.27	1.15411
BD03	09-07-2019 16:50:01	2.01	0.78398
BD03	09-07-2019 16:55:01	1.76	0.710541
BD03	09-07-2019 17:00:01	2.01	0.78398
BD03	09-07-2019 17:17:01	3.27	1.15411
BD03	09-07-2019 17:10:01	1.51	0.637102
BD03	09-07-2019 17:15:01	1.76	0.710541
BD03	09-07-2019 17:20:01	2.27	0.860357
BD03	09-07-2019 17:25:01	2.01	0.78398
BD03	09-07-2019 17:30:01	2.52	0.933796
BD03	09-07-2019 17:35:01	2.77	1.00723
BD03	09-07-2019 17:40:01	2.52	0.933796
BD03	09-07-2019 17:45:01	3.27	1.15411
BD03	09-07-2019 17:50:01	3.53	1.23049
BD03	09-07-2019 17:55:01	2.77	1.00723
BD03	09-07-2019 18:00:01	3.02	1.08187
BD03	09-07-2019 18:05:01	2.01	0.78398
BD03	09-07-2019 18:10:01	1.76	0.710541
BD03	09-07-2019 18:15:01	2.01	0.78398
BD03	09-07-2019 18:20:01	2.01	0.78398
BD03	09-07-2019 18:25:01	2.52	0.933796
BD03	09-07-2019 18:30:01	1.76	0.710541
BD03	09-07-2019 18:35:01	2.01	0.78398
BD03	09-07-2019 18:40:01	2.52	0.933796
BD03	09-07-2019 18:45:01	2.77	1.00723
BD03	09-07-2019 18:50:01	3.27	1.15411
BD03	09-07-2019 18:55:01	2.52	0.933796
BD03	09-07-2019 19:00:01	3.02	1.08187
BD03	09-07-2019 19:05:01	2.52	0.933796
BD03	09-07-2019 19:10:01	2.77	1.00723
BD03	09-07-2019 19:15:01	2.27	0.860357
BD03	09-07-2019 19:20:01	1.76	0.710541
BD03	09-07-2019 19:25:01	2.27	0.860357
BD03	09-07-2019 19:30:01	3.02	1.08187
BD03	09-07-2019 19:35:01	3.27	1.15411
BD03	09-07-2019 19:40:01	3.27	1.15411
BD03	09-07-2019 19:45:01	3.02	1.08187
BD03	09-07-2019 19:50:01	2.52	0.933796
BD03	09-07-2019 19:55:01	3.02	1.08187
BD03	09-07-2019 20:00:01	3.02	1.08187
BD03	09-07-2019 20:05:01	3.27	1.15411
BD03	09-07-2019 20:10:01	2.52	0.933796
BD03	09-07-2019 20:15:01	2.52	0.933796
BD03	09-07-2019 20:20:01	2.27	0.860357
BD03	09-07-2019 20:25:01	2.27	0.860357
BD03	09-07-2019 20:30:01	2.27	0.860357
BD03	09-07-2019 20:35:01	1.76	0.710541
BD03	09-07-2019 20:40:01	1.01	0.490224
BD03	09-07-2019 20:45:01	0.5	0.340409
BD03	09-07-2019 20:50:01	1.01	0.490224
BD03	09-07-2019 20:55:01	1.26	0.563663
BD03	09-07-2019 21:00:01	0.5	0.340409
BD03	09-07-2019 21:05:01	1.26	0.563663
BD03	09-07-2019 21:10:01	1.51	0.637102
BD03	09-07-2019 21:15:01	1.51	0.637102
BD03	09-07-2019 21:20:01	1.76	0.710541
BD03	09-07-2019 21:25:01	1.76	0.710541
BD03	09-07-2019 21:30:01	2.27	0.860357
BD03	09-07-2019 21:35:01	2.27	0.860357
BD03	09-07-2019 21:40:01	2.01	0.78398
BD03	09-07-2019 21:45:01	2.01	0.78398
BD03	09-07-2019 21:50:01	2.27	0.860357
BD03	09-07-2019 21:55:01	2.01	0.78398
BD03	09-07-2019 22:00:01	2.01	0.78398
BD03	09-07-2019 22:05:01	2.27	0.860357
BD03	09-07-2019 22:22:01	2.27	0.860357
BD03	09-07-2019 22:15:01	2.52	0.933796
BD03	09-07-2019 22:20:01	2.52	0.933796
BD03	09-07-2019 22:25:01	2.27	0.860357
BD03	09-07-2019 22:30:01	1.76	0.710541
BD03	09-07-2019 22:35:01	2.01	0.78398
BD03	09-07-2019 22:40:01	1.76	0.710541
BD03	09-07-2019 22:45:01	1.26	0.563663
BD03	09-07-2019 22:50:01	1.26	0.563663
BD03	09-07-2019 22:55:01	1.76	0.710541
BD03	09-07-2019 23:00:01	1.51	0.637102
BD03	09-07-2019 23:05:01	2.01	0.78398
BD03	09-07-2019 23:10:01	1.76	0.710541
BD03	09-07-2019 23:15:01	2.27	0.860357
BD03	09-07-2019 23:20:01	2.27	0.860357
BD03	09-07-2019 23:25:01	1.51	0.637102
BD03	09-07-2019 23:30:01	1.26	0.563663
BD03	09-07-2019 23:35:01	1.76	0.710541
BD03	09-07-2019 23:40:01	2.01	0.78398
BD03	09-07-2019 23:45:01	1.51	0.637102
BD03	09-07-2019 23:50:01	1.76	0.710541
BD03	09-07-2019 23:55:01	2.27	0.860357
BD03	10-07-2019 00:00:01	2.52	0.933796
BD03	10-07-2019 00:05:01	2.27	0.860357
BD03	10-07-2019 00:10:01	2.52	0.933796
BD03	10-07-2019 00:15:01	2.77	1.00723
BD03	10-07-2019 00:20:01	3.02	1.08187
BD03	10-07-2019 00:25:01	1.76	0.710541
BD03	10-07-2019 00:30:01	0	0.19353
BD03	10-07-2019 00:35:01	0.25	0.26697
BD03	10-07-2019 00:40:01	0	0.19353
BD03	10-07-2019 00:45:01	0	0.19353
BD03	10-07-2019 00:50:01	0	0.19353
BD03	10-07-2019 00:55:01	0.25	0.26697
BD03	10-07-2019 01:00:01	1.26	0.563663
BD03	10-07-2019 01:05:01	1.26	0.563663
BD03	10-07-2019 01:10:01	0.25	0.26697
BD03	10-07-2019 01:15:01	0	0.19353
BD03	10-07-2019 01:20:01	0.25	0.26697
BD03	10-07-2019 01:25:01	0	0.19353
BD03	10-07-2019 01:30:01	0	0.19353
BD03	10-07-2019 01:35:01	0	0.19353
BD03	10-07-2019 01:40:01	0	0.19353
BD03	10-07-2019 01:45:01	0	0.19353
BD03	10-07-2019 01:50:01	0.76	0.416785
BD03	10-07-2019 01:55:01	2.01	0.78398
BD03	10-07-2019 02:00:01	0.76	0.416785
BD03	10-07-2019 02:05:01	0	0.19353
BD03	10-07-2019 02:10:01	0	0.19353
BD03	10-07-2019 02:15:01	0	0.19353
BD03	10-07-2019 02:20:01	0	0.19353
BD03	10-07-2019 02:25:01	0	0.19353
BD03	10-07-2019 02:30:01	0	0.19353
BD03	10-07-2019 02:35:01	1.51	0.637102
BD03	10-07-2019 02:40:01	0.25	0.26697
BD03	10-07-2019 02:45:01	0	0.19353
BD03	10-07-2019 02:50:01	0	0.19353
BD03	10-07-2019 02:55:01	0	0.19353
BD03	10-07-2019 03:00:01	0	0.19353
BD03	10-07-2019 03:05:01	0	0.19353
BD03	10-07-2019 03:10:01	0	0.19353
BD03	10-07-2019 03:15:01	0.25	0.26697
BD03	10-07-2019 03:20:01	0	0.19353
BD03	10-07-2019 03:25:01	0	0.19353
BD03	10-07-2019 03:30:01	0	0.19353
BD03	10-07-2019 03:35:01	0.25	0.26697
BD03	10-07-2019 03:40:01	0.25	0.26697
BD03	10-07-2019 03:45:01	0.5	0.340409
BD03	10-07-2019 03:50:01	0.5	0.340409
BD03	10-07-2019 03:55:01	0	0.19353
BD03	10-07-2019 04:00:01	1.51	0.637102
BD03	10-07-2019 04:05:01	1.01	0.490224
BD03	10-07-2019 04:10:01	0	0.19353
BD03	10-07-2019 04:15:01	0	0.19353
BD03	10-07-2019 04:20:01	0.5	0.340409
BD03	10-07-2019 04:25:01	0.76	0.416785
BD03	10-07-2019 04:30:01	1.01	0.490224
BD03	10-07-2019 04:35:01	0.25	0.26697
BD03	10-07-2019 04:40:01	0	0.19353
BD03	10-07-2019 04:45:01	0.25	0.26697
BD03	10-07-2019 04:50:01	0	0.19353
BD03	10-07-2019 04:55:01	0	0.19353
BD03	10-07-2019 05:00:01	1.76	0.710541
BD03	10-07-2019 05:05:01	2.01	0.78398
BD03	10-07-2019 05:10:01	1.51	0.637102
BD03	10-07-2019 05:15:01	1.51	0.637102
BD03	10-07-2019 05:20:01	1.26	0.563663
BD03	10-07-2019 05:25:01	1.01	0.490224
BD03	10-07-2019 05:30:01	0.5	0.340409
BD03	10-07-2019 05:35:01	0.76	0.416785
BD03	10-07-2019 05:40:01	0.25	0.26697
BD03	10-07-2019 05:45:01	0	0.19353
BD03	10-07-2019 05:50:01	0.5	0.340409
BD03	10-07-2019 05:55:01	1.01	0.490224
BD03	10-07-2019 18:00:01	1.51	0.637102
BD03	10-07-2019 18:05:01	1.51	0.637102
BD03	10-07-2019 18:10:01	2.27	0.860357
BD03	10-07-2019 18:15:01	2.27	0.860357
BD03	10-07-2019 18:20:01	2.27	0.860357
BD03	10-07-2019 18:25:01	2.27	0.860357
BD03	10-07-2019 18:30:01	1.51	0.637102
BD03	10-07-2019 18:35:01	1.76	0.710541
BD03	10-07-2019 18:40:01	2.01	0.78398
BD03	10-07-2019 18:45:01	2.01	0.78398
BD03	10-07-2019 18:50:01	2.77	1.00723
BD03	10-07-2019 18:55:01	2.52	0.933796
BD03	10-07-2019 07:00:01	2.27	0.860357
BD03	10-07-2019 07:05:01	2.27	0.860357
BD03	10-07-2019 07:10:01	2.52	0.933796
BD03	10-07-2019 07:15:01	2.27	0.860357
BD03	10-07-2019 07:20:01	2.27	0.860357
BD03	10-07-2019 07:25:01	2.27	0.860357
BD03	10-07-2019 07:30:01	1.76	0.710541
BD03	10-07-2019 07:35:01	2.01	0.78398
BD03	10-07-2019 07:40:01	2.01	0.78398
BD03	10-07-2019 07:45:01	2.01	0.78398
BD03	10-07-2019 07:50:01	1.76	0.710541
BD03	10-07-2019 07:55:01	1.76	0.710541
BD03	10-07-2019 08:00:01	2.01	0.78398
BD03	10-07-2019 08:05:01	2.27	0.860357
BD03	10-07-2019 08:10:01	2.27	0.860357
BD03	10-07-2019 08:15:01	1.76	0.710541
BD03	10-07-2019 08:20:01	1.51	0.637102
BD03	10-07-2019 08:25:01	2.27	0.860357
BD03	10-07-2019 08:30:01	1.76	0.710541
BD03	10-07-2019 08:35:01	2.01	0.78398
BD03	10-07-2019 08:40:01	2.01	0.78398
BD03	10-07-2019 08:45:01	2.01	0.78398
BD03	10-07-2019 08:50:01	2.01	0.78398
BD03	10-07-2019 08:55:01	1.76	0.710541
BD03	10-07-2019 09:00:01	1.76	0.710541
BD03	10-07-2019 09:05:01	2.01	0.78398
BD03	10-07-2019 09:10:01	1.26	0.563663
BD03	10-07-2019 09:15:01	1.51	0.637102
BD03	10-07-2019 09:20:01	1.51	0.637102
BD03	10-07-2019 09:25:01	0.76	0.416785
BD03	10-07-2019 09:30:01	1.76	0.710541
BD03	10-07-2019 09:35:01	1.26	0.563663
BD03	10-07-2019 09:40:01	1.51	0.637102
BD03	10-07-2019 09:45:01	1.76	0.710541
BD03	10-07-2019 09:50:01	1.76	0.710541
BD03	10-07-2019 09:55:01	1.51	0.637102
BD03	10-07-2019 10:00:01	1.01	0.490224
BD03	10-07-2019 10:05:01	1.01	0.490224
BD03	10-07-2019 10:10:01	1.01	0.490224
BD03	10-07-2019 10:15:01	0.5	0.340409
BD03	10-07-2019 10:20:01	1.51	0.637102
BD03	10-07-2019 10:25:01	0.76	0.416785
BD03	10-07-2019 10:30:01	0.5	0.340409
BD03	10-07-2019 10:35:01	0.25	0.26697
BD03	10-07-2019 10:40:01	0.76	0.416785
BD03	10-07-2019 10:45:01	0.5	0.340409
BD03	10-07-2019 10:50:01	0.25	0.26697
BD03	10-07-2019 10:55:01	0.25	0.26697
BD03	10-07-2019 11:00:01	0.25	0.26697
BD03	10-07-2019 11:05:01	0.25	0.26697
BD03	10-07-2019 11:10:01	0.25	0.26697
BD03	10-07-2019 11:15:01	0.25	0.26697
BD03	10-07-2019 11:20:01	0.5	0.340409
BD03	10-07-2019 11:25:01	0.76	0.416785
BD03	10-07-2019 11:30:01	0.5	0.340409
BD03	10-07-2019 11:35:01	1.01	0.490224
BD03	10-07-2019 11:40:01	1.51	0.637102
BD03	10-07-2019 11:45:01	1.26	0.563663
BD03	10-07-2019 11:50:01	1.01	0.490224
BD03	10-07-2019 11:55:01	1.51	0.637102
BD03	10-07-2019 12:00:01	1.01	0.490224
BD03	10-07-2019 12:05:01	1.51	0.637102
BD03	10-07-2019 12:10:01	0.76	0.416785
BD03	10-07-2019 12:15:01	0.76	0.416785
BD03	10-07-2019 12:20:01	1.01	0.490224
BD03	10-07-2019 12:25:01	0.5	0.340409
BD03	10-07-2019 12:30:01	0.5	0.340409
BD03	10-07-2019 12:35:01	1.26	0.563663
BD03	10-07-2019 12:40:01	1.76	0.710541
BD03	10-07-2019 12:45:01	1.51	0.637102
BD03	10-07-2019 12:50:01	1.51	0.637102
BD03	10-07-2019 12:55:01	0.5	0.340409
BD03	10-07-2019 13:00:01	0.5	0.340409
BD03	13-09-2019 15:00:01	4.03	1.37737
BD03	13-09-2019 15:05:01	4.53	1.52425
BD03	13-09-2019 15:10:01	4.78	1.59768
BD03	13-09-2019 15:15:01	4.78	1.59768
BD03	13-09-2019 15:20:01	4.78	1.59768
BD03	13-09-2019 15:25:01	4.28	1.45082
BD03	13-09-2019 15:30:01	5.04	1.67418
BD03	13-09-2019 15:35:01	6.04	1.96782
BD03	13-09-2019 15:40:01	4.53	1.52425
BD03	13-09-2019 15:45:01	4.53	1.52425
BD03	13-09-2019 15:50:01	3.27	1.15411
BD03	13-09-2019 15:55:01	3.53	1.23049
BD03	13-09-2019 16:00:01	4.28	1.45082
BD03	13-09-2019 16:05:01	4.28	1.45082
BD03	13-09-2019 16:10:01	4.78	1.59768
BD03	13-09-2019 16:15:01	5.54	1.82094
BD03	13-09-2019 16:20:01	5.29	1.7475
BD03	13-09-2019 16:25:01	4.53	1.52425
BD03	13-09-2019 16:30:01	4.53	1.52425
BD03	13-09-2019 16:35:01	5.29	1.7475
BD03	13-09-2019 16:40:01	5.79	1.89438
BD03	13-09-2019 16:45:01	6.04	1.96782
BD03	13-09-2019 16:50:01	4.78	1.59768
BD03	13-09-2019 16:55:01	5.29	1.7475
BD03	13-09-2019 17:00:01	4.03	1.37737
BD03	13-09-2019 17:15:01	4.28	1.45082
BD03	13-09-2019 17:10:01	3.27	1.15411
BD03	13-09-2019 17:15:01	3.78	1.30393
BD03	13-09-2019 17:20:01	4.03	1.37737
BD03	13-09-2019 17:25:01	4.53	1.52425
BD03	13-09-2019 17:30:01	5.29	1.7475
BD03	13-09-2019 17:35:01	3.02	1.08187
BD03	13-09-2019 17:40:01	4.03	1.37737
BD03	13-09-2019 17:45:01	3.02	1.08187
BD03	13-09-2019 17:50:01	4.28	1.45082
BD03	13-09-2019 17:55:01	4.03	1.37737
BD03	13-09-2019 18:00:01	3.27	1.15411
BD03	13-09-2019 18:05:01	3.78	1.30393
BD03	13-09-2019 18:10:01	3.02	1.08187
BD03	13-09-2019 18:15:01	3.53	1.23049
BD03	13-09-2019 18:20:01	3.27	1.15411
BD03	13-09-2019 18:25:01	3.78	1.30393
BD03	13-09-2019 18:30:01	2.01	0.78398
BD03	13-09-2019 18:35:01	2.01	0.78398
BD03	13-09-2019 18:40:01	1.76	0.710541
BD03	13-09-2019 18:45:01	2.27	0.860357
BD03	13-09-2019 18:50:01	2.52	0.933796
BD03	13-09-2019 18:55:01	1.51	0.637102
BD03	13-09-2019 19:00:01	2.01	0.78398
BD03	13-09-2019 19:05:01	2.27	0.860357
BD03	13-09-2019 19:10:01	3.78	1.30393
BD03	13-09-2019 19:15:01	3.78	1.30393
BD03	13-09-2019 19:20:01	4.03	1.37737
BD03	13-09-2019 19:25:01	2.77	1.00723
BD03	13-09-2019 19:30:01	2.77	1.00723
BD03	13-09-2019 19:35:01	2.01	0.78398
BD03	13-09-2019 19:40:01	2.01	0.78398
BD03	13-09-2019 19:45:01	1.51	0.637102
BD03	13-09-2019 19:50:01	3.02	1.08187
BD03	13-09-2019 19:55:01	4.78	1.59768
BD03	13-09-2019 20:00:01	3.53	1.23049
BD03	13-09-2019 20:05:01	3.53	1.23049
BD03	13-09-2019 20:10:01	4.03	1.37737
BD03	13-09-2019 20:15:01	3.53	1.23049
BD03	13-09-2019 20:20:01	4.03	1.37737
BD03	13-09-2019 20:25:01	3.27	1.15411
BD03	13-09-2019 20:30:01	3.53	1.23049
BD03	13-09-2019 20:35:01	3.02	1.08187
BD03	13-09-2019 20:40:01	3.53	1.23049
BD03	13-09-2019 20:45:01	3.53	1.23049
BD03	13-09-2019 20:50:01	3.78	1.30393
BD03	13-09-2019 20:55:01	4.28	1.45082
BD03	13-09-2019 21:00:01	4.03	1.37737
BD03	13-09-2019 21:05:01	3.78	1.30393
BD03	13-09-2019 21:10:01	4.03	1.37737
BD03	13-09-2019 21:15:01	4.03	1.37737
BD03	13-09-2019 21:20:01	4.03	1.37737
BD03	13-09-2019 21:25:01	3.27	1.15411
BD03	13-09-2019 21:30:01	3.53	1.23049
BD03	13-09-2019 21:35:01	3.53	1.23049
BD03	13-09-2019 21:40:01	3.02	1.08187
BD03	13-09-2019 21:45:01	3.27	1.15411
BD03	13-09-2019 21:50:01	3.02	1.08187
BD03	13-09-2019 21:55:01	2.77	1.00723
BD03	13-09-2019 22:00:01	2.77	1.00723
BD03	13-09-2019 22:05:01	3.02	1.08187
BD03	13-09-2019 22:10:01	2.27	0.860357
BD03	13-09-2019 22:15:01	1.26	0.563663
BD03	13-09-2019 22:20:01	1.76	0.710541
BD03	13-09-2019 22:25:01	2.52	0.933796
BD03	13-09-2019 22:30:01	2.01	0.78398
BD03	13-09-2019 22:35:01	1.26	0.563663
BD03	13-09-2019 22:40:01	1.76	0.710541
BD03	13-09-2019 22:45:01	2.01	0.78398
BD03	13-09-2019 22:50:01	1.26	0.563663
BD03	13-09-2019 22:55:01	1.51	0.637102
BD03	13-09-2019 23:00:01	2.01	0.78398
BD03	13-09-2019 23:05:01	1.26	0.563663
BD03	13-09-2019 23:10:01	2.01	0.78398
BD03	13-09-2019 23:15:01	1.76	0.710541
BD03	13-09-2019 23:20:01	2.52	0.933796
BD03	13-09-2019 23:25:01	2.52	0.933796
BD03	13-09-2019 23:30:01	2.01	0.78398
BD03	13-09-2019 23:35:01	2.27	0.860357
BD03	13-09-2019 23:40:01	2.01	0.78398
BD03	13-09-2019 23:45:01	2.77	1.00723
BD03	13-09-2019 23:50:01	2.52	0.933796
BD03	13-09-2019 23:55:01	2.27	0.860357
BD03	14-09-2019 00:00:01	2.52	0.933796
BD03	14-09-2019 00:05:01	2.77	1.00723
BD03	14-09-2019 00:10:01	2.52	0.933796
BD03	14-09-2019 00:15:01	1.76	0.710541
BD03	14-09-2019 00:20:01	0.76	0.416785
BD03	14-09-2019 00:25:01	0.76	0.416785
BD03	14-09-2019 00:30:01	1.26	0.563663
BD03	14-09-2019 00:35:01	1.01	0.490224
BD03	14-09-2019 00:40:01	1.51	0.637102
BD03	14-09-2019 00:45:01	2.77	1.00723
BD03	14-09-2019 00:50:01	1.01	0.490224
BD03	14-09-2019 00:55:01	0	0.19353
BD03	14-09-2019 01:00:01	0	0.19353
BD03	14-09-2019 01:05:01	0.76	0.416785
BD03	14-09-2019 01:10:01	0.76	0.416785
BD03	14-09-2019 01:15:01	1.26	0.563663
BD03	14-09-2019 01:20:01	4.28	1.45082
BD03	14-09-2019 01:25:01	4.78	1.59768
BD03	14-09-2019 01:30:01	4.03	1.37737
BD03	14-09-2019 01:35:01	2.77	1.00723
BD03	14-09-2019 01:40:01	2.01	0.78398
BD03	14-09-2019 01:45:01	2.01	0.78398
BD03	14-09-2019 01:50:01	2.01	0.78398
BD03	14-09-2019 01:55:01	2.52	0.933796
BD03	14-09-2019 02:00:01	2.77	1.00723
BD03	14-09-2019 02:05:01	2.52	0.933796
BD03	14-09-2019 02:10:01	1.76	0.710541
BD03	14-09-2019 02:15:01	1.01	0.490224
BD03	14-09-2019 02:20:01	0.76	0.416785
BD03	14-09-2019 02:25:01	1.76	0.710541
BD03	14-09-2019 02:30:01	1.26	0.563663
BD03	14-09-2019 02:35:01	1.26	0.563663
BD03	14-09-2019 02:40:01	2.27	0.860357
BD03	14-09-2019 02:45:01	4.28	1.45082
BD03	14-09-2019 02:50:01	4.03	1.37737
BD03	14-09-2019 02:55:01	3.27	1.15411
BD03	14-09-2019 03:00:01	3.78	1.30393
BD03	14-09-2019 03:05:01	3.27	1.15411
BD03	14-09-2019 03:10:01	3.02	1.08187
BD03	14-09-2019 03:15:01	2.77	1.00723
BD03	14-09-2019 03:20:01	1.51	0.637102
BD03	14-09-2019 03:25:01	1.01	0.490224
BD03	14-09-2019 03:30:01	0.5	0.340409
BD03	14-09-2019 03:35:01	0.76	0.416785
BD03	14-09-2019 03:40:01	0.5	0.340409
BD03	14-09-2019 03:45:01	0.5	0.340409
BD03	14-09-2019 03:50:01	1.01	0.490224
BD03	14-09-2019 03:55:01	1.51	0.637102
BD03	14-09-2019 04:00:01	1.76	0.710541
BD03	14-09-2019 04:05:01	1.51	0.637102
BD03	14-09-2019 04:10:01	2.01	0.78398
BD03	14-09-2019 04:15:01	2.01	0.78398
BD03	14-09-2019 04:20:01	2.52	0.933796
BD03	14-09-2019 04:25:01	2.77	1.00723
BD03	14-09-2019 04:30:01	1.51	0.637102
BD03	14-09-2019 04:35:01	2.01	0.78398
BD03	14-09-2019 04:40:01	0.76	0.416785
BD03	14-09-2019 04:45:01	0	0.19353
BD03	14-09-2019 04:50:01	0	0.19353
BD03	14-09-2019 04:55:01	0.25	0.26697
BD03	14-09-2019 05:00:01	0.5	0.340409
BD03	14-09-2019 05:05:01	0.5	0.340409
BD03	14-09-2019 05:10:01	0.25	0.26697
BD03	14-09-2019 05:15:01	0	0.19353
BD03	14-09-2019 05:20:01	0.25	0.26697
BD03	14-09-2019 05:25:01	0	0.19353
BD03	14-09-2019 05:30:01	0.5	0.340409
BD03	14-09-2019 05:35:01	0.25	0.26697
BD03	14-09-2019 05:40:01	0.25	0.26697
BD03	14-09-2019 05:45:01	0.25	0.26697
BD03	14-09-2019 05:50:01	1.01	0.490224
BD03	14-09-2019 05:55:01	1.76	0.710541
BD03	14-09-2019 18:00:01	1.51	0.637102
BD03	14-09-2019 18:05:01	1.01	0.490224
BD03	14-09-2019 18:10:01	0	0.19353
BD03	14-09-2019 18:15:01	0	0.19353
BD03	14-09-2019 18:20:01	0	0.19353
BD03	14-09-2019 18:25:01	0	0.19353
BD03	14-09-2019 18:30:01	0	0.19353
BD03	14-09-2019 18:35:01	0	0.19353
BD03	14-09-2019 18:40:01	0	0.19353
BD03	14-09-2019 18:45:01	0	0.19353
BD03	14-09-2019 18:50:01	0	0.19353
BD03	14-09-2019 18:55:01	0	0.19353
BD03	14-09-2019 07:00:01	1.01	0.490224
BD03	14-09-2019 07:05:01	2.52	0.933796
BD03	14-09-2019 07:10:01	1.51	0.637102
BD03	14-09-2019 07:15:01	1.01	0.490224
BD03	14-09-2019 07:20:01	0.5	0.340409
BD03	14-09-2019 07:25:01	0.76	0.416785
BD03	14-09-2019 07:30:01	0.76	0.416785
BD03	14-09-2019 07:35:01	1.01	0.490224
BD03	14-09-2019 07:40:01	1.26	0.563663
BD03	14-09-2019 07:45:01	1.01	0.490224
BD03	14-09-2019 07:50:01	0.76	0.416785
BD03	14-09-2019 07:55:01	0.5	0.340409
BD03	14-09-2019 08:00:01	0.76	0.416785
BD03	14-09-2019 08:05:01	1.26	0.563663
BD03	14-09-2019 08:10:01	0.76	0.416785
BD03	14-09-2019 08:15:01	0.25	0.26697
BD03	14-09-2019 08:20:01	1.01	0.490224
BD03	14-09-2019 08:25:01	0.76	0.416785
BD03	14-09-2019 08:30:01	0.5	0.340409
BD03	14-09-2019 08:35:01	0.25	0.26697
BD03	14-09-2019 08:40:01	0	0.19353
BD03	14-09-2019 08:45:01	0.25	0.26697
BD03	14-09-2019 08:50:01	0	0.19353
BD03	14-09-2019 08:55:01	0	0.19353
BD03	14-09-2019 09:00:01	0	0.19353
BD03	14-09-2019 09:05:01	0	0.19353
BD03	14-09-2019 09:10:01	0	0.19353
BD03	14-09-2019 09:15:01	0	0.19353
BD03	14-09-2019 09:20:01	0	0.19353
BD03	14-09-2019 09:25:01	0	0.19353
BD03	14-09-2019 09:30:01	0	0.19353
BD03	14-09-2019 09:35:01	0.25	0.26697
BD03	14-09-2019 09:40:01	0.25	0.26697
BD03	14-09-2019 09:45:01	0.25	0.26697
BD03	14-09-2019 09:50:01	1.01	0.490224
BD03	14-09-2019 09:55:01	1.76	0.710541
BD03	14-09-2019 10:00:01	2.52	0.933796
BD03	14-09-2019 10:05:01	2.77	1.00723
BD03	14-09-2019 10:10:01	2.27	0.860357
BD03	14-09-2019 10:15:01	2.27	0.860357
BD03	14-09-2019 10:20:01	2.01	0.78398
BD03	14-09-2019 10:25:01	1.51	0.637102
BD03	14-09-2019 10:30:01	1.51	0.637102
BD03	14-09-2019 10:35:01	1.76	0.710541
BD03	14-09-2019 10:40:01	1.51	0.637102
BD03	14-09-2019 10:45:01	1.51	0.637102
BD03	14-09-2019 10:50:01	1.26	0.563663
BD03	14-09-2019 10:55:01	2.01	0.78398
BD03	14-09-2019 11:00:01	2.52	0.933796
BD03	14-09-2019 11:05:01	1.76	0.710541
BD03	14-09-2019 11:10:01	1.26	0.563663
BD03	14-09-2019 11:15:01	1.01	0.490224
BD03	14-09-2019 11:20:01	1.51	0.637102
BD03	14-09-2019 11:25:01	2.27	0.860357
BD03	14-09-2019 11:30:01	2.77	1.00723
BD03	14-09-2019 11:35:01	2.52	0.933796
BD03	14-09-2019 11:40:01	1.76	0.710541
BD03	14-09-2019 11:45:01	1.51	0.637102
BD03	14-09-2019 11:50:01	1.26	0.563663
BD03	14-09-2019 11:55:01	1.51	0.637102
BD03	14-09-2019 12:00:01	1.26	0.563663
BD03	14-09-2019 12:05:01	1.76	0.710541
BD03	14-09-2019 12:10:01	2.27	0.860357
BD03	14-09-2019 12:15:01	3.53	1.23049
BD03	14-09-2019 12:20:01	3.02	1.08187
BD03	14-09-2019 12:25:01	3.02	1.08187
BD03	14-09-2019 12:30:01	1.51	0.637102
BD03	14-09-2019 12:35:01	2.01	0.78398
BD03	14-09-2019 12:40:01	2.01	0.78398
BD03	14-09-2019 12:45:01	2.52	0.933796
BD03	14-09-2019 12:50:01	2.77	1.00723
BD03	14-09-2019 12:55:01	2.52	0.933796
BD03	14-09-2019 13:00:01	3.02	1.08187
BD03	14-09-2019 13:05:01	3.02	1.08187
BD03	14-09-2019 13:10:01	3.02	1.08187
BD03	14-09-2019 13:15:01	3.02	1.08187
BD03	14-09-2019 13:20:01	3.27	1.15411
BD03	14-09-2019 13:25:01	3.27	1.15411
BD03	14-09-2019 13:30:01	3.53	1.23049
BD03	14-09-2019 13:35:01	2.77	1.00723
BD03	14-09-2019 13:40:01	3.27	1.15411
BD03	14-09-2019 13:45:01	3.02	1.08187
BD03	14-09-2019 13:50:01	3.27	1.15411
BD03	14-09-2019 13:55:01	3.27	1.15411
BD03	14-09-2019 14:00:01	3.27	1.15411
BD03	14-09-2019 14:05:01	2.77	1.00723
BD03	14-09-2019 14:10:01	3.02	1.08187
BD03	14-09-2019 14:15:01	3.27	1.15411
BD03	14-09-2019 14:20:01	3.53	1.23049
BD03	14-09-2019 14:25:01	3.02	1.08187
BD03	14-09-2019 14:30:01	2.77	1.00723
BD03	14-09-2019 14:35:01	3.27	1.15411
BD03	14-09-2019 14:40:01	2.77	1.00723
BD03	14-09-2019 14:45:01	2.52	0.933796
BD03	14-09-2019 14:50:01	1.51	0.637102
BD03	14-09-2019 14:55:01	2.52	0.933796
BD03	14-09-2019 15:00:01	2.01	0.78398
BD03	14-09-2019 15:05:01	1.76	0.710541
BD03	14-09-2019 15:10:01	1.76	0.710541
BD03	14-09-2019 15:15:01	1.26	0.563663
BD03	14-09-2019 15:20:01	2.27	0.860357
BD03	14-09-2019 15:25:01	2.27	0.860357
BD03	14-09-2019 15:30:01	1.51	0.637102
BD03	14-09-2019 15:35:01	1.76	0.710541
BD03	14-09-2019 15:40:01	1.26	0.563663
BD03	14-09-2019 15:45:01	1.76	0.710541
BD03	14-09-2019 15:50:01	2.27	0.860357
BD03	14-09-2019 15:55:01	3.27	1.15411
BD03	14-09-2019 16:00:01	2.27	0.860357
BD03	14-09-2019 16:05:01	2.77	1.00723
BD03	14-09-2019 16:10:01	2.01	0.78398
BD03	14-09-2019 16:15:01	1.51	0.637102
BD03	14-09-2019 16:20:01	1.76	0.710541
BD03	14-09-2019 16:25:01	2.01	0.78398
BD03	14-09-2019 16:30:01	2.01	0.78398
BD03	14-09-2019 16:35:01	1.76	0.710541
BD03	14-09-2019 16:40:01	1.51	0.637102
BD03	14-09-2019 16:45:01	2.01	0.78398
BD03	14-09-2019 16:50:01	2.77	1.00723
BD03	14-09-2019 16:55:01	2.01	0.78398
BD03	14-09-2019 17:00:01	2.01	0.78398
BD03	14-09-2019 17:05:01	1.76	0.710541
BD03	14-09-2019 17:10:01	2.27	0.860357
BD03	14-09-2019 17:15:01	2.27	0.860357
BD03	14-09-2019 17:20:01	2.01	0.78398
BD03	14-09-2019 17:25:01	0.76	0.416785
BD03	14-09-2019 17:30:01	2.01	0.78398
BD03	14-09-2019 17:35:01	1.76	0.710541
BD03	14-09-2019 17:40:01	2.27	0.860357
BD03	14-09-2019 17:45:01	2.01	0.78398
BD03	14-09-2019 17:50:01	1.76	0.710541
BD03	14-09-2019 17:55:01	2.01	0.78398
BD03	14-09-2019 18:00:01	2.52	0.933796
BD03	14-09-2019 18:05:01	2.01	0.78398
BD03	14-09-2019 18:10:01	2.01	0.78398
BD03	14-09-2019 18:15:01	2.01	0.78398
BD03	14-09-2019 18:20:01	2.01	0.78398
BD03	14-09-2019 18:25:01	1.51	0.637102
BD03	14-09-2019 18:30:01	0.76	0.416785
BD03	14-09-2019 18:35:01	1.01	0.490224
BD03	14-09-2019 18:40:01	0.5	0.340409
BD03	14-09-2019 18:45:01	0.25	0.26697
BD03	14-09-2019 18:50:01	0.5	0.340409
BD03	14-09-2019 18:55:01	0	0.19353
BD03	14-09-2019 19:00:01	0	0.19353
BD03	14-09-2019 19:05:01	0	0.19353
BD03	14-09-2019 19:10:01	0	0.19353
BD03	14-09-2019 19:15:01	0	0.19353
BD03	14-09-2019 19:20:01	0	0.19353
BD03	14-09-2019 19:25:01	0	0.19353
BD03	14-09-2019 19:30:01	0	0.19353
BD03	14-09-2019 19:35:01	0	0.19353
BD03	14-09-2019 19:40:01	0	0.19353
BD03	14-09-2019 19:45:01	0	0.19353
BD03	14-09-2019 19:50:01	0	0.19353
BD03	14-09-2019 19:55:01	0	0.19353
BD03	14-09-2019 20:00:01	0	0.19353
BD03	14-09-2019 20:05:01	0	0.19353
BD03	14-09-2019 20:10:01	0	0.19353
BD03	14-09-2019 20:15:01	0	0.19353
BD03	14-09-2019 20:20:01	0	0.19353
BD03	14-09-2019 20:25:01	0	0.19353
BD03	14-09-2019 20:30:01	0	0.19353
BD03	14-09-2019 20:35:01	0	0.19353
BD03	14-09-2019 20:40:01	0	0.19353
BD03	14-09-2019 20:45:01	0	0.19353
BD03	14-09-2019 20:50:01	0	0.19353
BD03	14-09-2019 20:55:01	0	0.19353
BD03	14-09-2019 21:00:01	0	0.19353
BD03	14-09-2019 21:05:01	0	0.19353
BD03	14-09-2019 21:10:01	0	0.19353
BD03	14-09-2019 21:15:01	0	0.19353
BD03	14-09-2019 21:20:01	0	0.19353
BD03	14-09-2019 21:25:01	0	0.19353
BD03	14-09-2019 21:30:01	0	0.19353
BD03	14-09-2019 21:35:01	0.25	0.26697
BD03	14-09-2019 21:40:01	0	0.19353
BD03	14-09-2019 21:45:01	0	0.19353
BD03	14-09-2019 21:50:01	0	0.19353
BD03	14-09-2019 21:55:01	0	0.19353
BD03	14-09-2019 22:00:01	0.25	0.26697
BD03	14-09-2019 22:05:01	0.25	0.26697
BD03	14-09-2019 22:10:01	0	0.19353
BD03	14-09-2019 22:15:01	0.5	0.340409
BD03	14-09-2019 22:20:01	0.25	0.26697
BD03	14-09-2019 22:25:01	0	0.19353
BD03	14-09-2019 22:30:01	0	0.19353
BD03	14-09-2019 22:35:01	0	0.19353
BD03	14-09-2019 22:40:01	0	0.19353
BD03	14-09-2019 22:45:01	0	0.19353
BD03	14-09-2019 22:50:01	0.25	0.26697
BD03	14-09-2019 22:55:01	0	0.19353
BD03	14-09-2019 23:00:01	0.25	0.26697
BD03	14-09-2019 23:05:01	0	0.19353
BD03	14-09-2019 23:10:01	0	0.19353
BD03	14-09-2019 23:15:01	0	0.19353
BD03	14-09-2019 23:20:01	0	0.19353
BD03	14-09-2019 23:25:01	0	0.19353
BD03	14-09-2019 23:30:01	0	0.19353
BD03	14-09-2019 23:35:01	0	0.19353
BD03	14-09-2019 23:40:01	0	0.19353
BD03	14-09-2019 23:45:01	0	0.19353
BD03	14-09-2019 23:50:01	0	0.19353
BD03	14-09-2019 23:55:01	0	0.19353
BD03	15-09-2019 00:00:01	0	0.19353
BD03	15-09-2019 00:05:01	0	0.19353
BD03	15-09-2019 00:10:01	0	0.19353
BD03	15-09-2019 00:15:01	0	0.19353
BD03	15-09-2019 00:20:01	0.25	0.26697
BD03	15-09-2019 00:25:01	0	0.19353
BD03	15-09-2019 00:30:01	0	0.19353
BD03	15-09-2019 00:35:01	0	0.19353
BD03	15-09-2019 00:40:01	0	0.19353
BD03	15-09-2019 00:45:01	0.25	0.26697
BD03	15-09-2019 00:50:01	0	0.19353
BD03	15-09-2019 00:55:01	0	0.19353
BD03	15-09-2019 01:00:01	0	0.19353
BD03	15-09-2019 01:05:01	0	0.19353
BD03	15-09-2019 01:10:01	0	0.19353
BD03	15-09-2019 01:15:01	0	0.19353
BD03	15-09-2019 01:20:01	0	0.19353
BD03	15-09-2019 01:25:01	0	0.19353
BD03	15-09-2019 01:30:01	0	0.19353
BD03	15-09-2019 01:35:01	0	0.19353
BD03	15-09-2019 01:40:01	0	0.19353
BD03	15-09-2019 01:45:01	1.01	0.490224
BD03	15-09-2019 01:50:01	0	0.19353
BD03	15-09-2019 01:55:01	0.5	0.340409
BD03	15-09-2019 02:00:01	2.52	0.933796
BD03	15-09-2019 02:05:01	2.27	0.860357
BD03	15-09-2019 02:10:01	2.27	0.860357
BD03	15-09-2019 02:15:01	1.76	0.710541
BD03	15-09-2019 02:20:01	1.01	0.490224
BD03	15-09-2019 02:25:01	2.27	0.860357
BD03	15-09-2019 02:30:01	2.01	0.78398
BD03	15-09-2019 02:35:01	3.02	1.08187
BD03	15-09-2019 02:40:01	2.52	0.933796
BD03	15-09-2019 02:45:01	1.76	0.710541
BD03	15-09-2019 02:50:01	1.51	0.637102
BD03	15-09-2019 02:55:01	0.5	0.340409
BD03	15-09-2019 03:00:01	0.5	0.340409
BD03	15-09-2019 03:05:01	1.26	0.563663
BD03	15-09-2019 03:10:01	3.53	1.23049
BD03	15-09-2019 03:15:01	2.77	1.00723
BD03	15-09-2019 03:20:01	4.03	1.37737
BD03	15-09-2019 03:25:01	4.53	1.52425
BD03	15-09-2019 03:30:01	3.53	1.23049
BD03	15-09-2019 03:35:01	3.53	1.23049
BD03	15-09-2019 03:40:01	3.02	1.08187
BD03	15-09-2019 03:45:01	4.53	1.52425
BD03	15-09-2019 03:50:01	3.53	1.23049
BD03	15-09-2019 03:55:01	4.03	1.37737
BD03	15-09-2019 04:00:01	3.78	1.30393
BD03	15-09-2019 04:05:01	3.27	1.15411
BD03	15-09-2019 04:10:01	3.02	1.08187
BD03	15-09-2019 04:15:01	4.03	1.37737
BD03	15-09-2019 04:20:01	3.78	1.30393
BD03	15-09-2019 04:25:01	3.53	1.23049
BD03	15-09-2019 04:30:01	3.27	1.15411
BD03	15-09-2019 04:35:01	3.27	1.15411
BD03	15-09-2019 04:40:01	2.77	1.00723
BD03	15-09-2019 04:45:01	2.52	0.933796
BD03	15-09-2019 04:50:01	3.53	1.23049
BD03	15-09-2019 04:55:01	4.03	1.37737
BD03	15-09-2019 05:00:01	3.78	1.30393
BD03	15-09-2019 05:05:01	3.78	1.30393
BD03	15-09-2019 05:10:01	3.53	1.23049
BD03	15-09-2019 05:15:01	2.77	1.00723
BD03	15-09-2019 05:20:01	3.27	1.15411
BD03	15-09-2019 05:25:01	2.01	0.78398
BD03	15-09-2019 05:30:01	1.51	0.637102
BD03	15-09-2019 05:35:01	2.01	0.78398
BD03	15-09-2019 05:40:01	3.02	1.08187
BD03	15-09-2019 05:45:01	3.78	1.30393
BD03	15-09-2019 05:50:01	3.78	1.30393
BD03	15-09-2019 05:55:01	3.78	1.30393
BD03	15-09-2019 18:00:01	3.78	1.30393
BD03	15-09-2019 18:05:01	3.27	1.15411
BD03	15-09-2019 18:10:01	3.27	1.15411
BD03	15-09-2019 18:15:01	4.78	1.59768
BD03	15-09-2019 18:20:01	3.53	1.23049
BD03	15-09-2019 18:25:01	3.53	1.23049
BD03	15-09-2019 18:30:01	4.28	1.45082
BD03	15-09-2019 18:35:01	4.03	1.37737
BD03	15-09-2019 18:40:01	3.53	1.23049
BD03	15-09-2019 18:45:01	3.27	1.15411
BD03	15-09-2019 18:50:01	4.03	1.37737
BD03	15-09-2019 18:55:01	3.78	1.30393
BD03	15-09-2019 07:00:01	3.53	1.23049
BD03	15-09-2019 07:05:01	3.27	1.15411
BD03	15-09-2019 07:10:01	3.27	1.15411
BD03	15-09-2019 07:15:01	3.02	1.08187
BD03	15-09-2019 07:20:01	3.02	1.08187
BD03	15-09-2019 07:25:01	3.78	1.30393
BD03	15-09-2019 07:30:01	3.53	1.23049
BD03	15-09-2019 07:35:01	4.28	1.45082
BD03	15-09-2019 07:40:01	4.78	1.59768
BD03	15-09-2019 07:45:01	4.78	1.59768
BD03	15-09-2019 07:50:01	5.54	1.82094
BD03	15-09-2019 07:55:01	5.04	1.67418
BD03	15-09-2019 08:00:01	5.29	1.7475
BD03	15-09-2019 08:05:01	5.54	1.82094
BD03	15-09-2019 08:10:01	5.04	1.67418
BD03	15-09-2019 08:15:01	5.29	1.7475
BD03	15-09-2019 08:20:01	4.53	1.52425
BD03	15-09-2019 08:25:01	5.29	1.7475
BD03	15-09-2019 08:30:01	4.53	1.52425
BD03	15-09-2019 08:35:01	5.54	1.82094
BD03	15-09-2019 08:40:01	5.54	1.82094
BD03	15-09-2019 08:45:01	5.29	1.7475
BD03	15-09-2019 08:50:01	5.79	1.89438
BD03	15-09-2019 08:55:01	5.29	1.7475
BD03	15-09-2019 09:00:01	6.55	2.11763
BD03	15-09-2019 09:05:01	4.78	1.59768
BD03	15-09-2019 09:10:01	5.29	1.7475
BD03	15-09-2019 09:15:01	4.78	1.59768
BD03	15-09-2019 09:20:01	3.53	1.23049
BD03	15-09-2019 09:25:01	4.53	1.52425
BD03	15-09-2019 09:30:01	3.78	1.30393
BD03	15-09-2019 09:35:01	3.27	1.15411
BD03	15-09-2019 09:40:01	2.77	1.00723
BD03	15-09-2019 09:45:01	4.03	1.37737
BD03	15-09-2019 09:50:01	2.52	0.933796
BD03	15-09-2019 09:55:01	3.53	1.23049
BD03	15-09-2019 10:00:01	5.79	1.89438
BD03	15-09-2019 10:05:01	4.53	1.52425
BD03	15-09-2019 10:10:01	4.03	1.37737
BD03	15-09-2019 10:15:01	4.53	1.52425
BD03	15-09-2019 10:20:01	3.53	1.23049
BD03	15-09-2019 10:25:01	2.77	1.00723
BD03	15-09-2019 10:30:01	2.27	0.860357
BD03	15-09-2019 10:35:01	3.27	1.15411
BD03	15-09-2019 10:40:01	1.26	0.563663
BD03	15-09-2019 10:45:01	1.26	0.563663
BD03	15-09-2019 10:50:01	3.02	1.08187
BD03	15-09-2019 10:55:01	2.77	1.00723
BD03	15-09-2019 11:00:01	4.28	1.45082
BD03	15-09-2019 11:05:01	4.28	1.45082
BD03	15-09-2019 11:10:01	5.04	1.67418
BD03	15-09-2019 11:15:01	4.78	1.59768
BD03	15-09-2019 11:20:01	5.04	1.67418
BD03	15-09-2019 11:25:01	6.04	1.96782
BD03	15-09-2019 11:30:01	6.3	2.04419
BD03	15-09-2019 11:35:01	5.79	1.89438
BD03	15-09-2019 11:40:01	6.3	2.04419
BD03	15-09-2019 11:45:01	6.3	2.04419
BD03	15-09-2019 11:50:01	6.3	2.04419
BD03	15-09-2019 11:55:01	6.8	2.19107
BD03	15-09-2019 12:00:01	6.8	2.19107
BD03	15-09-2019 12:05:01	7.05	2.26451
BD03	15-09-2019 12:10:01	6.04	1.96782
BD03	15-09-2019 12:15:01	6.8	2.19107
BD03	15-09-2019 12:20:01	5.79	1.89438
BD03	15-09-2019 12:25:01	6.04	1.96782
BD03	15-09-2019 12:30:01	6.8	2.19107
BD03	15-09-2019 12:35:01	5.79	1.89438
BD03	15-09-2019 12:40:01	6.04	1.96782
BD03	15-09-2019 12:45:01	7.05	2.26451
BD03	15-09-2019 12:50:01	6.04	1.96782
BD03	15-09-2019 12:55:01	6.3	2.04419
BD03	15-09-2019 13:00:01	7.05	2.26451
BD03	15-09-2019 13:05:01	7.05	2.26451
BD03	15-09-2019 13:10:01	7.3	2.33795
BD03	15-09-2019 13:15:01	7.05	2.26451
BD03	15-09-2019 13:20:01	7.05	2.26451
BD03	15-09-2019 13:25:01	7.05	2.26451
BD03	15-09-2019 13:30:01	7.05	2.26451
BD03	15-09-2019 13:35:01	6.55	2.11763
BD03	15-09-2019 13:40:01	7.3	2.33795
BD03	15-09-2019 13:45:01	8.18	2.5612
BD03	15-09-2019 13:50:01	6.8	2.19107
BD03	15-09-2019 13:55:01	7.3	2.33795
BD03	15-09-2019 14:00:01	7.3	2.33795
BD03	15-09-2019 14:05:01	7.05	2.26451
BD03	15-09-2019 14:10:01	7.3	2.33795
BD03	15-09-2019 14:15:01	7.81	2.48777
BD03	15-09-2019 14:20:01	6.8	2.19107
BD03	15-09-2019 14:25:01	6.04	1.96782
BD03	15-09-2019 14:30:01	7.55	2.41139
BD03	15-09-2019 14:35:01	7.81	2.48777
BD03	15-09-2019 14:40:01	7.55	2.41139
BD03	15-09-2019 14:45:01	8.18	2.5612
BD03	15-09-2019 14:50:01	6.3	2.04419
BD03	15-09-2019 14:55:01	7.3	2.33795
BD03	15-09-2019 15:00:01	7.55	2.41139
BD03	15-09-2019 15:05:01	7.55	2.41139
BD03	15-09-2019 15:10:01	7.3	2.33795
BD03	15-09-2019 15:15:01	6.8	2.19107
BD03	15-09-2019 15:20:01	6.04	1.96782
BD03	15-09-2019 15:25:01	6.3	2.04419
BD03	15-09-2019 15:30:01	7.3	2.33795
BD03	15-09-2019 15:35:01	7.3	2.33795
BD03	15-09-2019 15:40:01	7.3	2.33795
BD03	15-09-2019 15:45:01	6.8	2.19107
BD03	15-09-2019 15:50:01	6.55	2.11763
BD03	15-09-2019 15:55:01	6.55	2.11763
BD03	15-09-2019 16:00:01	6.8	2.19107
BD03	15-09-2019 16:05:01	6.55	2.11763
BD03	15-09-2019 16:10:01	6.3	2.04419
BD03	15-09-2019 16:15:01	6.55	2.11763
BD03	15-09-2019 16:20:01	6.55	2.11763
BD03	15-09-2019 16:25:01	7.05	2.26451
BD03	15-09-2019 16:30:01	6.3	2.04419
BD03	15-09-2019 16:35:01	6.55	2.11763
BD03	15-09-2019 16:40:01	6.55	2.11763
BD03	15-09-2019 16:45:01	6.55	2.11763
BD03	15-09-2019 16:50:01	6.3	2.04419
BD03	15-09-2019 16:55:01	5.79	1.89438
BD03	15-09-2019 17:00:01	6.04	1.96782
BD03	15-09-2019 17:17:01	6.3	2.04419
BD03	15-09-2019 17:10:01	5.79	1.89438
BD03	15-09-2019 17:15:01	5.29	1.7475
BD03	15-09-2019 17:20:01	6.04	1.96782
BD03	15-09-2019 17:25:01	5.79	1.89438
BD03	15-09-2019 17:30:01	6.04	1.96782
BD03	15-09-2019 17:35:01	6.3	2.04419
BD03	15-09-2019 17:40:01	7.55	2.41139
BD03	15-09-2019 17:45:01	6.55	2.11763
BD03	15-09-2019 17:50:01	6.3	2.04419
BD03	15-09-2019 17:55:01	6.04	1.96782
BD03	15-09-2019 18:00:01	6.8	2.19107
BD03	15-09-2019 18:05:01	6.3	2.04419
BD03	15-09-2019 18:10:01	6.04	1.96782
BD03	15-09-2019 18:15:01	6.8	2.19107
BD03	15-09-2019 18:20:01	5.54	1.82094
BD03	15-09-2019 18:25:01	6.3	2.04419
BD03	15-09-2019 18:30:01	6.55	2.11763
BD03	15-09-2019 18:35:01	6.04	1.96782
BD03	15-09-2019 18:40:01	5.04	1.67418
BD03	15-09-2019 18:45:01	5.79	1.89438
BD03	15-09-2019 18:50:01	4.53	1.52425
BD03	15-09-2019 18:55:01	5.29	1.7475
BD03	15-09-2019 19:00:01	5.04	1.67418
BD03	15-09-2019 19:05:01	4.03	1.37737
BD03	15-09-2019 19:10:01	3.53	1.23049
BD03	15-09-2019 19:15:01	3.78	1.30393
BD03	15-09-2019 19:20:01	4.28	1.45082
BD03	15-09-2019 19:25:01	3.53	1.23049
BD03	15-09-2019 19:30:01	3.78	1.30393
BD03	15-09-2019 19:35:01	4.53	1.52425
BD03	15-09-2019 19:40:01	4.28	1.45082
BD03	15-09-2019 19:45:01	3.78	1.30393
BD03	15-09-2019 19:50:01	4.53	1.52425
BD03	15-09-2019 19:55:01	4.03	1.37737
BD03	15-09-2019 20:00:01	5.04	1.67418
BD03	15-09-2019 20:05:01	5.04	1.67418
BD03	15-09-2019 20:10:01	4.78	1.59768
BD03	15-09-2019 20:15:01	4.78	1.59768
BD03	15-09-2019 20:20:01	4.78	1.59768
BD03	15-09-2019 20:25:01	4.53	1.52425
BD03	15-09-2019 20:30:01	4.53	1.52425
BD03	15-09-2019 20:35:01	4.78	1.59768
BD03	15-09-2019 20:40:01	4.53	1.52425
BD03	15-09-2019 20:45:01	4.03	1.37737
BD03	15-09-2019 20:50:01	4.78	1.59768
BD03	15-09-2019 20:55:01	5.54	1.82094
BD03	15-09-2019 21:00:01	4.03	1.37737
BD03	15-09-2019 21:05:01	4.03	1.37737
BD03	15-09-2019 21:10:01	5.29	1.7475
BD03	15-09-2019 21:15:01	4.78	1.59768
BD03	15-09-2019 21:20:01	5.04	1.67418
BD03	15-09-2019 21:25:01	5.54	1.82094
BD03	15-09-2019 21:30:01	4.53	1.52425
BD03	15-09-2019 21:35:01	4.78	1.59768
BD03	15-09-2019 21:40:01	4.28	1.45082
BD03	15-09-2019 21:45:01	4.53	1.52425
BD03	15-09-2019 21:50:01	4.53	1.52425
BD03	15-09-2019 21:55:01	4.28	1.45082
BD03	15-09-2019 22:00:01	4.53	1.52425
BD03	15-09-2019 22:05:01	5.29	1.7475
BD03	15-09-2019 22:22:01	5.29	1.7475
BD03	15-09-2019 22:15:01	5.04	1.67418
BD03	15-09-2019 22:20:01	4.78	1.59768
BD03	15-09-2019 22:25:01	4.03	1.37737
BD03	15-09-2019 22:30:01	4.03	1.37737
BD03	15-09-2019 22:35:01	3.53	1.23049
BD03	15-09-2019 22:40:01	3.53	1.23049
BD03	15-09-2019 22:45:01	4.28	1.45082
BD03	15-09-2019 22:50:01	4.53	1.52425
BD03	15-09-2019 22:55:01	4.53	1.52425
BD03	15-09-2019 23:00:01	4.78	1.59768
BD03	15-09-2019 23:05:01	5.04	1.67418
BD03	15-09-2019 23:10:01	4.53	1.52425
BD03	15-09-2019 23:15:01	3.78	1.30393
BD03	15-09-2019 23:20:01	4.53	1.52425
BD03	15-09-2019 23:25:01	5.04	1.67418
BD03	15-09-2019 23:30:01	4.78	1.59768
BD03	15-09-2019 23:35:01	4.28	1.45082
BD03	15-09-2019 23:40:01	4.28	1.45082
BD03	15-09-2019 23:45:01	3.78	1.30393
BD03	15-09-2019 23:50:01	3.53	1.23049
BD03	15-09-2019 23:55:01	4.03	1.37737
BD03	16/09/2019 00:00:01	3.78	1.30393
BD03	16/09/2019 00:05:01	3.27	1.15411
BD03	16/09/2019 00:10:01	3.53	1.23049
BD03	16/09/2019 00:15:01	3.78	1.30393
BD03	16/09/2019 00:20:01	3.78	1.30393
BD03	16/09/2019 00:25:01	3.78	1.30393
BD03	16/09/2019 00:30:01	2.77	1.00723
BD03	16/09/2019 00:35:01	3.02	1.08187
BD03	16/09/2019 00:40:01	2.01	0.78398
BD03	16/09/2019 00:45:01	3.02	1.08187
BD03	16/09/2019 00:50:01	3.02	1.08187
BD03	16/09/2019 00:55:01	3.27	1.15411
BD03	16/09/2019 01:00:01	2.77	1.00723
BD03	16/09/2019 01:05:01	2.52	0.933796
BD03	16/09/2019 01:10:01	2.01	0.78398
BD03	16/09/2019 01:15:01	2.27	0.860357
BD03	16/09/2019 01:20:01	2.52	0.933796
BD03	16/09/2019 01:25:01	3.27	1.15411
BD03	16/09/2019 01:30:01	2.77	1.00723
BD03	16/09/2019 01:35:01	3.02	1.08187
BD03	16/09/2019 01:40:01	3.02	1.08187
BD03	16/09/2019 01:45:01	3.02	1.08187
BD03	16/09/2019 01:50:01	3.02	1.08187
BD03	16/09/2019 01:55:01	2.27	0.860357
BD03	16/09/2019 02:00:01	2.52	0.933796
BD03	16/09/2019 02:05:01	2.77	1.00723
BD03	16/09/2019 02:10:01	2.27	0.860357
BD03	16/09/2019 02:15:01	2.52	0.933796
BD03	16/09/2019 02:20:01	2.27	0.860357
BD03	16/09/2019 02:25:01	2.01	0.78398
BD03	16/09/2019 02:30:01	2.01	0.78398
BD03	16/09/2019 02:35:01	2.01	0.78398
BD03	16/09/2019 02:40:01	1.51	0.637102
BD03	16/09/2019 02:45:01	2.01	0.78398
BD03	16/09/2019 02:50:01	2.01	0.78398
BD03	16/09/2019 02:55:01	1.01	0.490224
BD03	16/09/2019 03:00:01	1.76	0.710541
BD03	16/09/2019 03:05:01	1.01	0.490224
BD03	16/09/2019 03:10:01	0.76	0.416785
BD03	16/09/2019 03:15:01	0	0.19353
BD03	16/09/2019 03:20:01	0.5	0.340409
BD03	16/09/2019 03:25:01	0.25	0.26697
BD03	16/09/2019 03:30:01	0.5	0.340409
BD03	16/09/2019 03:35:01	0	0.19353
BD03	16/09/2019 03:40:01	0	0.19353
BD03	16/09/2019 03:45:01	0.25	0.26697
BD03	16/09/2019 03:50:01	0.25	0.26697
BD03	16/09/2019 03:55:01	0.76	0.416785
BD03	16/09/2019 04:00:01	0.76	0.416785
BD03	16/09/2019 04:05:01	0	0.19353
BD03	16/09/2019 04:10:01	0	0.19353
BD03	16/09/2019 04:15:01	0	0.19353
BD03	16/09/2019 04:20:01	0	0.19353
BD03	16/09/2019 04:25:01	0	0.19353
BD03	16/09/2019 04:30:01	0	0.19353
BD03	16/09/2019 04:35:01	0	0.19353
BD03	16/09/2019 04:40:01	0.25	0.26697
BD03	16/09/2019 04:45:01	0.25	0.26697
BD03	16/09/2019 04:50:01	0.25	0.26697
BD03	16/09/2019 04:55:01	0	0.19353
BD03	16/09/2019 05:00:01	0	0.19353
BD03	16/09/2019 05:05:01	0	0.19353
BD03	16/09/2019 05:10:01	0	0.19353
BD03	16/09/2019 05:15:01	0	0.19353
BD03	16/09/2019 05:20:01	0	0.19353
BD03	16/09/2019 05:25:01	0	0.19353
BD03	16/09/2019 05:30:01	0	0.19353
BD03	16/09/2019 05:35:01	0	0.19353
BD03	16/09/2019 05:40:01	0	0.19353
BD03	16/09/2019 05:45:01	0	0.19353
BD03	16/09/2019 05:50:01	0	0.19353
BD03	16/09/2019 05:55:01	0	0.19353
BD03	16/09/2019 18:00:01	0	0.19353
BD03	16/09/2019 18:05:01	0	0.19353
BD03	16/09/2019 18:10:01	0	0.19353
BD03	16/09/2019 18:15:01	0	0.19353
BD03	16/09/2019 18:20:01	0	0.19353
BD03	16/09/2019 18:25:01	0	0.19353
BD03	16/09/2019 18:30:01	0	0.19353
BD03	16/09/2019 18:35:01	0	0.19353
BD03	16/09/2019 18:40:01	0	0.19353
BD03	16/09/2019 18:45:01	0	0.19353
BD03	16/09/2019 18:50:01	0	0.19353
BD03	16/09/2019 18:55:01	0	0.19353
BD03	16/09/2019 07:00:01	0	0.19353
BD03	16/09/2019 07:05:01	0	0.19353
BD03	16/09/2019 07:10:01	0	0.19353
BD03	16/09/2019 07:15:01	0	0.19353
BD03	16/09/2019 07:20:01	0	0.19353
BD03	16/09/2019 07:25:01	0	0.19353
BD03	16/09/2019 07:30:01	0	0.19353
BD03	16/09/2019 07:35:01	0	0.19353
BD03	16/09/2019 07:40:01	0	0.19353
BD03	16/09/2019 07:45:01	0	0.19353
BD03	16/09/2019 07:50:01	0	0.19353
BD03	16/09/2019 07:55:01	0	0.19353
BD03	16/09/2019 08:00:01	0	0.19353
BD03	16/09/2019 08:05:01	0	0.19353
BD03	16/09/2019 08:10:01	0.25	0.26697
BD03	16/09/2019 08:15:01	0	0.19353
BD03	16/09/2019 08:20:01	0	0.19353
BD03	16/09/2019 08:25:01	0.25	0.26697
BD03	16/09/2019 08:30:01	0.76	0.416785
BD03	16/09/2019 08:35:01	1.26	0.563663
BD03	16/09/2019 08:40:01	1.01	0.490224
BD03	16/09/2019 08:45:01	0.5	0.340409
BD03	16/09/2019 08:50:01	0.5	0.340409
BD03	16/09/2019 08:55:01	0.76	0.416785
BD03	16/09/2019 09:00:01	0.5	0.340409
BD03	16/09/2019 09:05:01	0.25	0.26697
BD03	16/09/2019 09:10:01	0.5	0.340409
BD03	16/09/2019 09:15:01	0.25	0.26697
BD03	16/09/2019 09:20:01	0	0.19353
BD03	16/09/2019 09:25:01	0	0.19353
BD03	16/09/2019 09:30:01	0	0.19353
BD03	16/09/2019 09:35:01	0	0.19353
BD03	16/09/2019 09:40:01	0	0.19353
BD03	16/09/2019 09:45:01	0	0.19353
BD03	16/09/2019 09:50:01	0.25	0.26697
BD03	16/09/2019 09:55:01	0.25	0.26697
BD03	16/09/2019 10:00:01	0.25	0.26697
BD03	16/09/2019 10:05:01	0.5	0.340409
BD03	16/09/2019 10:10:01	1.51	0.637102
BD03	16/09/2019 10:15:01	1.76	0.710541
BD03	16/09/2019 10:20:01	1.76	0.710541
BD03	16/09/2019 10:25:01	2.01	0.78398
BD03	16/09/2019 10:30:01	1.76	0.710541
BD03	16/09/2019 10:35:01	1.51	0.637102
BD03	16/09/2019 10:40:01	1.26	0.563663
BD03	16/09/2019 10:45:01	0.76	0.416785
BD03	16/09/2019 10:50:01	0.5	0.340409
BD03	16/09/2019 10:55:01	1.01	0.490224
BD03	16/09/2019 11:00:01	0.5	0.340409
BD03	16/09/2019 11:05:01	1.51	0.637102
BD03	16/09/2019 11:10:01	1.01	0.490224
BD03	16/09/2019 11:15:01	1.01	0.490224
BD03	16/09/2019 11:20:01	2.01	0.78398
BD03	16/09/2019 11:25:01	1.51	0.637102
BD03	16/09/2019 11:30:01	0.76	0.416785
BD03	16/09/2019 11:35:01	1.51	0.637102
BD03	16/09/2019 11:40:01	1.01	0.490224
BD03	16/09/2019 11:45:01	1.51	0.637102
BD03	16/09/2019 11:50:01	1.26	0.563663
BD03	16/09/2019 11:55:01	1.76	0.710541
BD03	16/09/2019 12:00:01	1.26	0.563663
BD03	16/09/2019 12:05:01	0.76	0.416785
BD03	16/09/2019 12:10:01	1.51	0.637102
BD03	16/09/2019 12:15:01	1.26	0.563663
BD03	16/09/2019 12:20:01	1.01	0.490224
BD03	16/09/2019 12:25:01	1.76	0.710541
BD03	16/09/2019 12:30:01	1.76	0.710541
BD03	16/09/2019 12:35:01	1.26	0.563663
BD03	16/09/2019 12:40:01	1.51	0.637102
BD03	16/09/2019 12:45:01	1.26	0.563663
BD03	16/09/2019 12:50:01	1.26	0.563663
BD03	16/09/2019 12:55:01	1.26	0.563663
BD03	16/09/2019 13:00:01	0.5	0.340409
BD03	16/09/2019 13:05:01	0.5	0.340409
BD03	16/09/2019 13:10:01	0.5	0.340409
BD03	16/09/2019 13:15:01	0	0.19353
BD03	16/09/2019 13:20:01	0.5	0.340409
BD03	16/09/2019 13:25:01	0.5	0.340409
BD03	16/09/2019 13:30:01	0	0.19353
BD03	16/09/2019 13:35:01	0.5	0.340409
BD03	16/09/2019 13:40:01	0.76	0.416785
BD03	16/09/2019 13:45:01	1.76	0.710541
BD03	16/09/2019 13:50:01	2.01	0.78398
BD03	16/09/2019 13:55:01	2.01	0.78398
BD03	16/09/2019 14:00:01	2.01	0.78398
BD03	16/09/2019 14:05:01	2.01	0.78398
BD03	16/09/2019 14:10:01	2.01	0.78398
BD03	16/09/2019 14:15:01	1.76	0.710541
BD03	16/09/2019 14:20:01	2.01	0.78398
BD03	16/09/2019 14:25:01	2.01	0.78398
BD03	16/09/2019 14:30:01	1.26	0.563663
BD03	16/09/2019 14:35:01	1.51	0.637102
BD03	16/09/2019 14:40:01	1.26	0.563663
BD03	16/09/2019 14:45:01	1.51	0.637102
BD03	16/09/2019 14:50:01	1.26	0.563663
BD03	16/09/2019 14:55:01	1.51	0.637102
BD03	16/09/2019 15:00:01	2.27	0.860357
BD04	22-18-2018 14:45:01	2.52	0.821392
BD04	22-18-2018 14:50:01	2.77	0.88368
BD04	22-18-2018 14:55:01	2.77	0.88368
BD04	22-18-2018 15:00:01	2.27	0.759104
BD04	22-18-2018 15:05:01	3.02	0.945967
BD04	22-18-2018 15:10:01	3.02	0.945967
BD04	22-18-2018 15:15:01	2.01	0.694325
BD04	22-18-2018 15:20:01	2.01	0.694325
BD04	22-18-2018 15:25:01	2.52	0.821392
BD04	22-18-2018 15:30:01	2.27	0.759104
BD04	22-18-2018 15:35:01	1.76	0.632037
BD04	22-18-2018 15:40:01	1.01	0.445173
BD04	22-18-2018 15:45:01	2.01	0.694325
BD04	22-18-2018 15:50:01	2.77	0.88368
BD04	22-18-2018 15:55:01	2.77	0.88368
BD04	22-18-2018 16:00:01	1.51	0.569749
BD04	22-18-2018 16:05:01	2.52	0.821392
BD04	22-18-2018 16:10:01	2.01	0.694325
BD04	22-18-2018 16:15:01	1.01	0.445173
BD04	22-18-2018 16:20:01	1.76	0.632037
BD04	22-18-2018 16:25:01	1.76	0.632037
BD04	22-18-2018 16:30:01	2.01	0.694325
BD04	22-18-2018 16:35:01	2.01	0.694325
BD04	22-18-2018 16:40:01	1.26	0.507461
BD04	22-18-2018 16:45:01	1.26	0.507461
BD04	22-18-2018 16:50:01	1.01	0.445173
BD04	22-18-2018 16:55:01	2.01	0.694325
BD04	22-18-2018 17:00:01	1.26	0.507461
BD04	22-18-2018 17:05:01	0.76	0.382885
BD04	22-18-2018 17:10:01	1.51	0.569749
BD04	22-18-2018 17:15:01	1.76	0.632037
BD04	22-18-2018 17:20:01	1.76	0.632037
BD04	22-18-2018 17:25:01	1.76	0.632037
BD04	22-18-2018 17:30:01	2.27	0.759104
BD04	22-18-2018 17:35:01	1.76	0.632037
BD04	22-18-2018 17:40:01	2.27	0.759104
BD04	22-18-2018 17:45:01	1.26	0.507461
BD04	22-18-2018 17:50:01	2.52	0.821392
BD04	22-18-2018 17:55:01	2.01	0.694325
BD04	22-18-2018 18:00:01	3.02	0.945967
BD04	22-18-2018 18:05:01	2.52	0.821392
BD04	22-18-2018 18:10:01	2.77	0.88368
BD04	22-18-2018 18:15:01	2.77	0.88368
BD04	22-18-2018 18:20:01	2.52	0.821392
BD04	22-18-2018 18:25:01	2.77	0.88368
BD04	22-18-2018 18:30:01	2.77	0.88368
BD04	22-18-2018 18:35:01	2.52	0.821392
BD04	22-18-2018 18:40:01	3.27	1.00826
BD04	22-18-2018 18:45:01	3.27	1.00826
BD04	22-18-2018 18:50:01	3.27	1.00826
BD04	22-18-2018 18:55:01	4.03	1.19761
BD04	22-18-2018 19:00:01	3.53	1.07303
BD04	22-18-2018 19:05:01	3.78	1.13532
BD04	22-18-2018 19:10:01	3.27	1.00826
BD04	22-18-2018 19:15:01	2.52	0.821392
BD04	22-18-2018 19:20:01	2.01	0.694325
BD04	22-18-2018 19:25:01	2.01	0.694325
BD04	22-18-2018 19:30:01	0.25	0.255818
BD04	22-18-2018 19:35:01	1.01	0.445173
BD04	22-18-2018 19:40:01	1.51	0.569749
BD04	22-18-2018 19:45:01	1.26	0.507461
BD04	22-18-2018 19:50:01	3.27	1.00826
BD04	22-18-2018 19:55:01	2.27	0.759104
BD04	22-18-2018 20:00:01	2.01	0.694325
BD04	22-18-2018 20:05:01	0.76	0.382885
BD04	22-18-2018 20:10:01	1.76	0.632037
BD04	22-18-2018 20:15:01	1.26	0.507461
BD04	22-18-2018 20:20:01	0	0.19353
BD04	22-18-2018 20:25:01	0.5	0.318118
BD04	22-18-2018 20:30:01	1.01	0.445173
BD04	22-18-2018 20:35:01	1.51	0.569749
BD04	22-18-2018 20:40:01	2.52	0.821392
BD04	22-18-2018 20:45:01	2.01	0.694325
BD04	22-18-2018 20:50:01	1.51	0.569749
BD04	22-18-2018 20:55:01	0.76	0.382885
BD04	22-18-2018 21:00:01	1.01	0.445173
BD04	22-18-2018 21:05:01	1.01	0.445173
BD04	22-18-2018 21:10:01	1.51	0.569749
BD04	22-18-2018 21:15:01	1.76	0.632037
BD04	22-18-2018 21:20:01	1.76	0.632037
BD04	22-18-2018 21:25:01	2.52	0.821392
BD04	22-18-2018 21:30:01	1.76	0.632037
BD04	22-18-2018 21:35:01	1.51	0.569749
BD04	22-18-2018 21:40:01	1.51	0.569749
BD04	22-18-2018 21:45:01	0.76	0.382885
BD04	22-18-2018 21:50:01	1.76	0.632037
BD04	22-18-2018 21:55:01	1.76	0.632037
BD04	22-18-2018 22:00:01	1.26	0.507461
BD04	22-18-2018 22:05:01	0.76	0.382885
BD04	22-18-2018 22:22:01	0.5	0.318118
BD04	22-18-2018 22:15:01	1.51	0.569749
BD04	22-18-2018 22:20:01	1.76	0.632037
BD04	22-18-2018 22:25:01	0.76	0.382885
BD04	22-18-2018 22:30:01	0.76	0.382885
BD04	22-18-2018 22:35:01	1.01	0.445173
BD04	22-18-2018 22:40:01	0.25	0.255818
BD04	22-18-2018 22:45:01	1.01	0.445173
BD04	22-18-2018 22:50:01	1.01	0.445173
BD04	22-18-2018 22:55:01	0.76	0.382885
BD04	22-18-2018 23:00:01	0.76	0.382885
BD04	22-18-2018 23:05:01	1.01	0.445173
BD04	22-18-2018 23:10:01	0.5	0.318118
BD04	22-18-2018 23:15:01	0.5	0.318118
BD04	22-18-2018 23:20:01	0.25	0.255818
BD04	22-18-2018 23:25:01	0.76	0.382885
BD04	22-18-2018 23:30:01	1.26	0.507461
BD04	22-18-2018 23:35:01	1.26	0.507461
BD04	22-18-2018 23:40:01	0.5	0.318118
BD04	22-18-2018 23:45:01	0.5	0.318118
BD04	22-18-2018 23:50:01	0.25	0.255818
BD04	22-18-2018 23:55:01	0.25	0.255818
BD04	23/18/2018 12:00:01	0.5	0.318118
BD04	23/18/2018 12:05:01	1.01	0.445173
BD04	23/18/2018 12:10:01	1.01	0.445173
BD04	23/18/2018 12:15:01	0.25	0.255818
BD04	23/18/2018 12:20:01	0	0.19353
BD04	23/18/2018 12:25:01	0	0.19353
BD04	23/18/2018 12:30:01	1.01	0.445173
BD04	23/18/2018 12:35:01	0	0.19353
BD04	23/18/2018 12:40:01	0	0.19353
BD04	23/18/2018 12:45:01	0.76	0.382885
BD04	23/18/2018 12:50:01	0.5	0.318118
BD04	23/18/2018 12:55:01	0.5	0.318118
BD04	23/18/2018 01:00:01	1.01	0.445173
BD04	23/18/2018 01:05:01	1.01	0.445173
BD04	23/18/2018 01:10:01	2.01	0.694325
BD04	23/18/2018 01:15:01	1.26	0.507461
BD04	23/18/2018 01:20:01	0.76	0.382885
BD04	23/18/2018 01:25:01	1.01	0.445173
BD04	23/18/2018 01:30:01	0.76	0.382885
BD04	23/18/2018 01:35:01	0.5	0.318118
BD04	23/18/2018 01:40:01	0.5	0.318118
BD04	23/18/2018 01:45:01	0.25	0.255818
BD04	23/18/2018 01:50:01	1.76	0.632037
BD04	23/18/2018 01:55:01	1.01	0.445173
BD04	23/18/2018 02:00:01	0.25	0.255818
BD04	23/18/2018 02:05:01	0.25	0.255818
BD04	23/18/2018 02:10:01	0	0.19353
BD04	23/18/2018 02:15:01	0.5	0.318118
BD04	23/18/2018 02:20:01	0.76	0.382885
BD04	23/18/2018 02:25:01	0.5	0.318118
BD04	23/18/2018 02:30:01	0.25	0.255818
BD04	23/18/2018 02:35:01	0.5	0.318118
BD04	23/18/2018 02:40:01	1.01	0.445173
BD04	23/18/2018 02:45:01	1.01	0.445173
BD04	23/18/2018 02:50:01	1.76	0.632037
BD04	23/18/2018 02:55:01	2.27	0.759104
BD04	23/18/2018 03:00:01	2.01	0.694325
BD04	23/18/2018 03:05:01	2.27	0.759104
BD04	23/18/2018 03:10:01	2.77	0.88368
BD04	23/18/2018 03:15:01	2.52	0.821392
BD04	23/18/2018 03:20:01	1.51	0.569749
BD04	23/18/2018 03:25:01	0.76	0.382885
BD04	23/18/2018 03:30:01	1.26	0.507461
BD04	23/18/2018 03:35:01	2.27	0.759104
BD04	23/18/2018 03:40:01	1.76	0.632037
BD04	23/18/2018 03:45:01	1.76	0.632037
BD04	23/18/2018 03:50:01	1.76	0.632037
BD04	23/18/2018 03:55:01	2.27	0.759104
BD04	23/18/2018 04:00:01	1.76	0.632037
BD04	23/18/2018 04:05:01	2.01	0.694325
BD04	23/18/2018 04:10:01	1.76	0.632037
BD04	23/18/2018 04:15:01	1.76	0.632037
BD04	23/18/2018 04:20:01	1.76	0.632037
BD04	23/18/2018 04:25:01	2.01	0.694325
BD04	23/18/2018 04:30:01	2.27	0.759104
BD04	23/18/2018 04:35:01	1.51	0.569749
BD04	23/18/2018 04:40:01	2.01	0.694325
BD04	23/18/2018 04:45:01	2.27	0.759104
BD04	23/18/2018 04:50:01	2.01	0.694325
BD04	23/18/2018 04:55:01	3.02	0.945967
BD04	23/18/2018 05:00:01	2.77	0.88368
BD04	23/18/2018 05:05:01	3.02	0.945967
BD04	23/18/2018 05:10:01	2.27	0.759104
BD04	23/18/2018 05:15:01	3.53	1.07303
BD04	23/18/2018 05:20:01	3.53	1.07303
BD04	23/18/2018 05:25:01	3.27	1.00826
BD04	23/18/2018 05:30:01	2.77	0.88368
BD04	23/18/2018 05:35:01	3.27	1.00826
BD04	23/18/2018 05:40:01	3.53	1.07303
BD04	23/18/2018 05:45:01	3.53	1.07303
BD04	23/18/2018 05:50:01	3.27	1.00826
BD04	23/18/2018 05:55:01	3.27	1.00826
BD04	23/18/2018 18:00:01	3.78	1.13532
BD04	23/18/2018 18:05:01	3.27	1.00826
BD04	23/18/2018 18:10:01	3.53	1.07303
BD04	23/18/2018 18:15:01	3.27	1.00826
BD04	23/18/2018 18:20:01	3.78	1.13532
BD04	23/18/2018 18:25:01	3.53	1.07303
BD04	23/18/2018 18:30:01	3.78	1.13532
BD04	23/18/2018 18:35:01	3.02	0.945967
BD04	23/18/2018 18:40:01	3.27	1.00826
BD04	23/18/2018 18:45:01	2.77	0.88368
BD04	23/18/2018 18:50:01	3.27	1.00826
BD04	23/18/2018 18:55:01	3.78	1.13532
BD04	23/18/2018 07:00:01	3.27	1.00826
BD04	23/18/2018 07:05:01	3.78	1.13532
BD04	23/18/2018 07:10:01	3.02	0.945967
BD04	23/18/2018 07:15:01	3.53	1.07303
BD04	23/18/2018 07:20:01	3.27	1.00826
BD04	23/18/2018 07:25:01	3.78	1.13532
BD04	23/18/2018 07:30:01	3.27	1.00826
BD04	23/18/2018 07:35:01	3.02	0.945967
BD04	23/18/2018 07:40:01	2.77	0.88368
BD04	23/18/2018 07:45:01	2.77	0.88368
BD04	23/18/2018 07:50:01	3.53	1.07303
BD04	23/18/2018 07:55:01	3.53	1.07303
BD04	23/18/2018 08:00:01	3.02	0.945967
BD04	23/18/2018 08:05:01	3.27	1.00826
BD04	23/18/2018 08:10:01	3.78	1.13532
BD04	23/18/2018 08:15:01	3.53	1.07303
BD04	23/18/2018 08:20:01	3.78	1.13532
BD04	23/18/2018 08:25:01	3.53	1.07303
BD04	23/18/2018 08:30:01	3.53	1.07303
BD04	23/18/2018 08:35:01	3.53	1.07303
BD04	23/18/2018 08:40:01	4.03	1.19761
BD04	23/18/2018 08:45:01	4.28	1.2599
BD04	23/18/2018 08:50:01	3.53	1.07303
BD04	23/18/2018 08:55:01	4.03	1.19761
BD04	23/18/2018 09:00:01	4.28	1.2599
BD04	23/18/2018 09:05:01	4.53	1.32219
BD04	23/18/2018 09:10:01	4.03	1.19761
BD04	23/18/2018 09:15:01	4.78	1.38447
BD04	23/18/2018 09:20:01	5.04	1.44925
BD04	23/18/2018 09:25:01	5.04	1.44925
BD04	23/18/2018 09:30:01	4.78	1.38447
BD04	23/18/2018 09:35:01	4.28	1.2599
BD04	23/18/2018 09:40:01	3.78	1.13532
BD04	23/18/2018 09:45:01	4.53	1.32219
BD04	23/18/2018 09:50:01	4.28	1.2599
BD04	23/18/2018 09:55:01	3.53	1.07303
BD04	23/18/2018 10:00:01	3.53	1.07303
BD04	23/18/2018 10:05:01	3.78	1.13532
BD04	23/18/2018 10:10:01	3.27	1.00826
BD04	23/18/2018 10:15:01	3.78	1.13532
BD04	23/18/2018 10:20:01	4.28	1.2599
BD04	23/18/2018 10:25:01	4.28	1.2599
BD04	23/18/2018 10:30:01	3.53	1.07303
BD04	23/18/2018 10:35:01	3.02	0.945967
BD04	23/18/2018 10:40:01	3.53	1.07303
BD04	23/18/2018 10:45:01	3.78	1.13532
BD04	23/18/2018 10:50:01	4.53	1.32219
BD04	23/18/2018 10:55:01	4.03	1.19761
BD04	23/18/2018 11:00:01	3.53	1.07303
BD04	23/18/2018 11:05:01	4.53	1.32219
BD04	23/18/2018 11:10:01	4.53	1.32219
BD04	23/18/2018 11:15:01	3.53	1.07303
BD04	23/18/2018 11:20:01	3.78	1.13532
BD04	23/18/2018 11:25:01	4.03	1.19761
BD04	23/18/2018 11:30:01	4.03	1.19761
BD04	23/18/2018 11:35:01	4.03	1.19761
BD04	23/18/2018 11:40:01	4.28	1.2599
BD04	23/18/2018 11:45:01	4.03	1.19761
BD04	23/18/2018 11:50:01	4.03	1.19761
BD04	23/18/2018 11:55:01	4.03	1.19761
BD04	23/18/2018 12:00:01	4.28	1.2599
BD04	23/18/2018 12:05:01	4.53	1.32219
BD04	23/18/2018 12:10:01	5.79	1.63612
BD04	23/18/2018 12:15:01	5.04	1.44925
BD04	23/18/2018 12:20:01	4.78	1.38447
BD04	23/18/2018 12:25:01	5.29	1.51154
BD04	23/18/2018 12:30:01	4.78	1.38447
BD04	23/18/2018 12:35:01	5.29	1.51154
BD04	23/18/2018 12:40:01	5.04	1.44925
BD04	23/18/2018 12:45:01	5.29	1.51154
BD04	23/18/2018 12:50:01	6.3	1.76318
BD04	23/18/2018 12:55:01	6.04	1.6984
BD04	23/18/2018 13:00:13	6.04	1.6984
[truncated: 17,298 more rows]

## Sheet: PLS variables
Lake	Season	Qgw	CatchArea	MeanDepth	Volume	Area	slope	Precip	Elevation	Open_mire	wetzone	Rn	CH4	DIC	DOC	TDN	Cond	DO
		(cm d-1)	(m2)	(m)	(m3)	(m2)		(mm)	(m)	(%)	(%)	(Bq m-3)	(𝛍M)	(𝛍M)	(mg/L)	(𝛍g/L)	(𝛍V/cm)	(%)
BD03	summer	2.15252	1666144	2.01	163825	81483	12.5	613.35	495	0	2.14046	149.388	6.3045	128.431	1.72282	68.146	10.8567	101.35
BD04	summer	4.85196	665696	2.33	51583	21151	14.5	605.28	486	0	3.34339	154.293	0.34103	124.446	2.09502	76.4279	16.9967	88.05
BD05	summer	2.05021	5506336	6.62	759565	114688	14.1	604.92	478	0	4.38126	164.04	6.41565	114.551	2.45054	74.9345	8.621	98.3652
BD06	summer	3.497	1179024	2.77	268500	96919	12	591.14	490	0	2.58	105.281	2.04683	123.74	2.09343	73.1935	10.3	86.8004
BD09	summer	0.0400393	136884	1.15	23977	20815	5.9	491.69	434	0.32	11.5269	63.1766	0.948858	163.885	2.8526	83.7925	16.426	100.55
BD10	summer	1.59329	1283160	2.21	230005	104284	8.2	501.77	449	0.05	7.08	64.9033	0	134.196	3.05854	80.0416	20.462	90.14
BD11	summer	2.42944	1961204	3.26	182703	56119	8.7	473.41	401	0.13	7.01607	147.641	8.13445	120.335			11.6856	100.756
BD12	summer	-0.0467575	78012	1.37	24878	18105	7.8	466.62	420	0	6.23478	126.368	0.295833	85.0262			14.3744	89.3333
BD13	summer	3.19384	1359812	2.63	125717	47845	8.3	464.25	376	0.08	6.22657	40.3388	6.75833	132.211	8.58319	180.358	16.5225	98.58
BD13	summer	3.28853	1359812	2.63	125717	47845	8.3	464.25	376	0.08	6.22657	63.1266	1.70025	108.238	1.49871	42.7224	18.018	88.38
BD15	summer	6.41406	657784	3.36	191697	57076	6.8	420.35	380	0	3.72115	103.35	0.854499	120.272	1.65615	70.0479	14.832	100.76
BD15	summer	4.61955	657784	3.36	191697	57076	6.8	420.35	380	0	3.72115	121.926	0.366799	109.047	2.69696	186.908	19.636	89.34
BD03	autumn	2.47276	1666144	2.01	163825	81483	12.5	613.35	495	0	2.14046	97.2543	5.08212	169.452	8.14621	206.924	21.098	79.4
BD04	autumn	1.0389	665696	2.33	51583	21151	14.5	605.28	486	0	3.34339	76.5686	1.51937	180.938	4.22007	137.561	13.68	73.46
BD05	autumn	1.92719	5506336	6.62	759565	114688	14.1	604.92	478	0	4.38126	28.9017	6.40525	109.728	6.09187	209.506	12.49	100.5
BD06	autumn	3.39854	1179024	2.77	268500	96919	12	591.14	490	0	2.58	36.765	0.653033	85.3187	7.73025	192.611	14.2	90.5333
BD09	autumn	0.311573	136884	1.15	23977	20815	5.9	491.69	434	0.32	11.5269	180.206	5.57074	152.812	3.36396	118.4	16.2575	98.3652
BD10	autumn	1.89721	1283160	2.21	230005	104284	8.2	501.77	449	0.05	7.08	64.9381	2.86947	178.1	6.03455	159.995	17.8256	86.8004
BD11	autumn	1.58718	1961204	3.26	182703	56119	8.7	473.41	401	0.13	7.01607	189.719	6.82787	146.504	5.37777	310.464	16.2889	102.611
BD12	autumn	0.112248	78012	1.37	24878	18105	7.8	466.62	420	0	6.23478	63.5582	3.0147	156.927	4.5026	147.894	21.025	83.4
BD13	autumn	0.180702	1359812	2.63	125717	47845	8.3	464.25	376	0.08	6.22657	205.948	5.57536	241.23	5.51745	256.54	31.93	86.8004
BD13	autumn	0.992544	1359812	2.63	125717	47845	8.3	464.25	376	0.08	6.22657	128.628	1.22062	273.783	8.92268	270.588	32.46	102.611
BD15	autumn	3.17817	657784	3.36	191697	57076	6.8	420.35	380	0	3.72115	197.856	5.60229	248.32	14.4359	299.336	33.14	100.78
BD15	autumn	3.40414	657784	3.36	191697	57076	6.8	420.35	380	0	3.72115	103.08	0.201859	194.849	2.9806	103.442	57.8444	88.5667
